# Supplementary material for: Multi-omics analysis reveals the mechanism of selenite reduction by Rhodococcus qingshengii strain isolated from selenium-rich mine
Source: Front Microbiol. 2025 Nov 14;16:1712891. doi: 10.3389/fmicb.2025.1712891 (PMC12660274; doi:10.3389/fmicb.2025.1712891)
Supplement: Supplementary file 1 [file Table_1.xlsx]

## Sheet: Table S1
Table S1 List of primer sequences used for qRT-PCR
Primer name	primers
16S rRNA	5’-AGAGTTTGATCCTGGCTCAG-3’
	5’-GGTTACCTTGTTACGACTT-3’
N6G92_RS17445	5’-CCAGTGGCTCGGGAAAGTC-3’
	5’-CGCTGCGTAGTGCTGGAAC-3’
N6G92_RS17775	5’-TGGTTCAGGGTGGCGAATG-3’
	5’-GGTGGACGCTGGCGTATGT-3’
N6G92_RS29205	5’-CACTGCGTGGCAAGGAAT-3’
	5’-GCAAGAACTGATCGTAGGGAAA-3’
N6G92_RS14515	5’-CGGTCATTACGGCTACGG-3’
	5’-TCGGGCTCGCTCTTCTT-3’
N6G92_RS23470	5’-GCCGCTGCTCAGCAAGA-3’
	5’-CGAAGGTGCCGAAGTGC-3’
N6G92_RS07025	5’-TGTTCAAGACGGACGACG-3’
	5’-ACGAACCGAGCCAGGATA-3’
N6G92_RS15160	5’-ACGCCACCGTCATCCGTCTC-3’
	5’-GCGATTCACCGAAAGCCAC-3’
N6G92_RS08420	5’-CGGTTGGCATTCGCAGAG-3’
	5’-TTCGACGGTCGGGTAGAAGT-3’
N6G92_RS09480	5’-CGCCGAAAGGATGGACC-3’
	5’-GAGTTGCCGCAGATGTGATT-3’
N6G92_RS10180	5’-CGACATCACCACCTGGGACT-3’
	5’-GCACGCCTTCTGCAACG-3’

## Sheet: Table S2
Table S2 Overview of Total Peaks and Identified Metabolites
Ion mode	All peaks	Identified metabolites	Metabolites in library	Metabolites in KEGG
Positive	3701	560	433	228
Negative	3678	428	393	209
Ion mode: Ionization mode used by the mass spectrometer to detect compounds, mainly positive ion mode (pos) and negative ion mode (neg).
All peaks: The total number of detected peaks obtained through the software.
Identified metabolites: The number of metabolites identified through MS/MS data by searching in databases (e.g., HMDB, Metlin).
Metabolites in library: The number of metabolites annotated in public databases such as HMDB and Lipidmaps.
Metabolites in KEGG: The number of metabolites annotated in the KEGG database.

## Sheet: Table S3
Table S3 Identification of differential metabolites in Rhodococcus qingshengii PM1 under selenite stress
Metabolite	P_value	FDR	VIP_pred_OPLS-DA	VIP_PLS-DA	FC(SE/CONTROL)	Log2FC(SE/CONTROL)	Significant	Regulate	KEGG Compound ID	KEGG Compound First Category	KEGG Compound Second Category	KEGG Pathway ID	KEGG Pathway Description	KEGG Pathway First Category	KEGG Pathway Second Category	Library ID	HMDB Superclass	HMDB Class	HMDB Subclass	CAS ID	M/Z	Retention time	Adducts	Formula	Fragmentation Score	Theoretical Fragmentation Score	Metab ID	ID	Mode	Score	se_mean	se_SD	control_mean	control_SD
Physangulide	3.47e-09	8.68e-08	3.5993	3.5898	0.4873	-1.037	yes	down	-	-	-	-	-	-	-	HMDB0037381	Lipids and lipid-like molecules	Steroids and steroid derivatives	Steroid lactones	131749-58-1	555.313	3.11167	M+CH3OH+H	C28H42O9	0	42.1	metab_3443	pos_3444	pos	44.4	2.867	0.3659	5.883	0.1289
Enhydrin	5.85e-09	1.28e-07	3.2999	3.2921	0.5934	-0.7528	yes	down	C09405;_	-	-	-	-	-	-	HMDB0251809	Lipids and lipid-like molecules	Prenol lipids	Terpene lactones	33880-85-2;_	485.145	1.04202	M+Na-2H	C23H28O10	0	86.8	metab_8891	neg_3895	neg	54	3.709	0.2804	6.25	0.2008
Sebacic Acid	3.91e-09	9.4e-08	2.8714	2.8628	0.6268	-0.6739	yes	down	C08277	-	-	-	-	-	-	HMDB0000792	Lipids and lipid-like molecules	Fatty Acyls	Fatty acids and conjugates	111-20-6;	220.154	1.28267	M+NH4	C10H18O4	0	40.4	metab_719	pos_720	pos	45.4	3.223	0.2213	5.142	0.1162
Afn-1252	3.32e-13	7.66e-11	2.718	2.7097	0.6529	-0.6151	yes	down	-	-	-	-	-	-	-	HMDB0260335	Organoheterocyclic compounds	Diazanaphthalenes	Naphthyridines	-	434.171	2.77413	M+Hac-H	C22H21N3O3	0	46.3	metab_6143	neg_1147	neg	44.8	3.194	0.03753	4.892	0.07701
Methacycline	2.37e-05	0.0001031	2.6135	2.6045	0.7031	-0.5082	yes	down	C07654	-	-	-	-	-	-	HMDB0015066	Phenylpropanoids and polyketides	Tetracyclines	Not Available	914-00-1	484.175	3.08085	M+ACN+H	C22H22N2O8	0	72.7	metab_3463	pos_3464	pos	51.6	4.035	0.2711	5.739	0.4961
Olradipine	3.57e-06	2.18e-05	2.5254	2.5284	0.6722	-0.573	yes	down	-	-	-	-	-	-	-	HMDB0255960	Organoheterocyclic compounds	Pyridines and derivatives	Hydropyridines	-	531.133	3.22713	M+FA-H	C22H28Cl2N2O6	0	65.6	metab_8402	neg_3406	neg	41.6	3.199	0.1902	4.759	0.3718
Aklavin	0.00194	0.004163	2.4402	2.4432	0.6611	-0.5971	yes	down	-	-	-	-	-	-	-	HMDB0248084	Phenylpropanoids and polyketides	Anthracyclines	Not Available	-	614.222	4.74678	M+FA-H	C30H35NO10	0	52	metab_7935	neg_2939	neg	46.2	3.347	0.298	5.063	0.9647
O-Cresol	3.92e-07	3.61e-06	2.4399	2.4358	0.7318	-0.4505	yes	down	C01542	-	-	map01100;map01220;map00623;map01120	Metabolic pathways;Degradation of aromatic compounds;Toluene degradation;Microbial metabolism in diverse environments	Metabolism;Metabolism;Metabolism;Metabolism	Global and overview maps;Global and overview maps;Xenobiotics biodegradation and metabolism;Global and overview maps	HMDB0002055	Benzenoids	Phenols	Cresols	95-48-7	107.049	4.8484	M-H	C7H8O	51.3	0	metab_7927	neg_2931	neg	47.9	3.869	0.02855	5.287	0.2972
9,10-Dihydroxystearic Acid	2.03e-06	1.36e-05	2.4112	2.3924	0.7566	-0.4024	yes	down	C08314;C19622;_	-	-	-	-	-	-	HMDB0302281	Lipids and lipid-like molecules	Fatty Acyls	Fatty acids and conjugates	120-87-6;_;	334.294	6.05792	M+NH4	C18H36O4	0	43.3	metab_2987	pos_2988	pos	46	4.315	0.1526	5.703	0.3139
Carisoprodol	6.22e-06	3.45e-05	2.2762	2.2723	0.7724	-0.3725	yes	down	C07927	-	-	-	-	-	-	HMDB0014539	Organic acids and derivatives	Carboxylic acids and derivatives	Amino acids, peptides, and analogues	78-44-4	261.18	0.676833	M+H	C12H24N2O4	0	51.4	metab_4485	pos_4486	pos	47.5	4.311	0.302	5.581	0.199
3-Methoxybenzenepropanoic Acid	1.89e-05	8.58e-05	2.2327	2.2319	0.709	-0.4961	yes	down	-	-	-	-	-	-	-	HMDB0011751	Phenylpropanoids and polyketides	Phenylpropanoic acids	Not Available	10516-71-9	179.071	5.98992	M-H	C10H12O3	36.6	0	metab_6872	neg_1876	neg	44.3	3.014	0.271	4.251	0.2943
2,3-Dihydro-2-(3,4-Dihydroxyphenyl)-3-Carboxy-1,4-Benzodioxin-6-Acrylic Acid	0.0001705	0.0005262	2.1907	2.1917	0.7291	-0.4558	yes	down	-	-	-	-	-	-	-	-	-	-	-	-	393.037	3.20648	M+Cl	C18H14O8	41.4	0	metab_8410	neg_3414	neg	44.4	3.364	0.00434	4.614	0.527
Walleminone	0.0001138	0.0003777	2.1401	2.1281	0.7408	-0.4328	yes	down	-	-	-	-	-	-	-	-	-	-	-	-	270.206	5.98788	M+NH4	C15H24O3	39.6	0	metab_3007	pos_3008	pos	44.3	3.364	0.3899	4.541	0.2653
Ergothioneine	7.03e-05	0.0002524	2.0975	2.0964	0.8094	-0.3051	yes	down	C05570	-	-	map01100;map00340	Metabolic pathways;Histidine metabolism	Metabolism;Metabolism	Global and overview maps;Amino acid metabolism	HMDB0003045	Organic acids and derivatives	Carboxylic acids and derivatives	Amino acids, peptides, and analogues	497-30-3	230.095	0.699433	M+H	C9H15N3O2S	71.9	0	metab_486	pos_487	pos	51.6	4.794	0.4031	5.923	0.139
3-Hydroxy-2-Methyl-4-Pyrone Sulfate	9.43e-10	3.12e-08	2.0791	2.0718	0.7964	-0.3285	yes	down	-	-	-	-	-	-	-	-	-	-	-	-	204.981	1.92005	M-H	C6H6O6S	68.9	0	metab_8732	neg_3736	neg	51	3.911	0.08957	4.911	0.0683
Phenolphthalein	4.5e-11	3.2e-09	2.069	2.0616	0.8254	-0.2768	yes	down	C14286	-	-	-	-	-	-	HMDB0256412	Organoheterocyclic compounds	Benzofurans	Benzofuranones	1977/9/8;_	377.102	3.92902	M+Hac-H	C20H14O4	0	63.9	metab_8135	neg_3139	neg	49.8	4.667	0.06465	5.654	0.04985
S-(2-Hydroxy-3-Buten-1-Yl)Glutathione	9.48e-12	1.03e-09	2.0585	2.0531	0.8136	-0.2976	yes	down	-	-	-	-	-	-	-	HMDB0244552	Organic acids and derivatives	Carboxylic acids and derivatives	Amino acids, peptides, and analogues	-	376.118	3.7932	M-H	C14H23N3O7S	0	60.5	metab_6482	neg_1486	neg	49.6	4.265	0.06608	5.242	0.02006
Diglykokoll	2.86e-09	7.52e-08	2.0567	2.0524	0.8222	-0.2824	yes	down	-	-	-	-	-	-	-	-	-	-	-	-	134.045	0.6392	M+H	C4H7NO4	44.1	0	metab_4530	pos_4531	pos	47.3	4.561	0.06843	5.547	0.1038
2-Isopropylmalic Acid	1.67e-07	1.81e-06	2.0171	2.0172	0.8521	-0.2309	yes	down	C02504	-	-	map01100;map01110;map00290;map01210;map00620;map01230	Metabolic pathways;Biosynthesis of secondary metabolites;Valine, leucine and isoleucine biosynthesis;2-Oxocarboxylic acid metabolism;Pyruvate metabolism;Biosynthesis of amino acids	Metabolism;Metabolism;Metabolism;Metabolism;Metabolism;Metabolism	Global and overview maps;Global and overview maps;Amino acid metabolism;Global and overview maps;Carbohydrate metabolism;Global and overview maps	HMDB0000402	Lipids and lipid-like molecules	Fatty Acyls	Fatty acids and conjugates	-;49601-06-1	175.06	4.16727	M-H	C7H12O5	87.8	0	metab_6586	neg_1590	neg	56.3	5.571	0.1078	6.538	0.1516
L-Glutamine	1.4e-05	6.69e-05	1.9331	1.9207	0.8302	-0.2684	yes	down	C00064	Peptides	Amino acids	map01100;map00630;map00220;map02010;map00230;map01120;map01240;map01232;map00470;map00910;map01230;map00240;map00250;map02020;map00970;map00750	Metabolic pathways;Glyoxylate and dicarboxylate metabolism;Arginine biosynthesis;ABC transporters;Purine metabolism;Microbial metabolism in diverse environments;Biosynthesis of cofactors;Nucleotide metabolism;D-Amino acid metabolism;Nitrogen metabolism;Biosynthesis of amino acids;Pyrimidine metabolism;Alanine, aspartate and glutamate metabolism;Two-component system;Aminoacyl-tRNA biosynthesis;Vit…	Metabolism;Metabolism;Metabolism;Environmental Information Processing;Metabolism;Metabolism;Metabolism;Metabolism;Metabolism;Metabolism;Metabolism;Metabolism;Metabolism;Environmental Information Processing;Genetic Information Processing;Metabolism	Global and overview maps;Carbohydrate metabolism;Amino acid metabolism;Membrane transport;Nucleotide metabolism;Global and overview maps;Global and overview maps;Global and overview maps;Metabolism of other amino acids;Energy metabolism;Global and overview maps;Nucleotide metabolism;Amino acid metabolism;Signal transduction;Translation;Metabolism of cofactors and vitamins	HMDB0000641;PW_C000500	Organic acids and derivatives	Carboxylic acids and derivatives	Amino acids, peptides, and analogues	56-85-9	147.076	0.646833	M+H	C5H10N2O3	80.1	0	metab_4520	pos_4521	pos	54.3	4.489	0.2544	5.407	0.1322
Capric Acid	2.2e-13	5.66e-11	1.8718	1.8651	0.8353	-0.2596	yes	down	C01571	Lipids	Fatty acids	map01100;map00061	Metabolic pathways;Fatty acid biosynthesis	Metabolism;Metabolism	Global and overview maps;Lipid metabolism	HMDB0000511;LMFA01010010;PW_C000391	Lipids and lipid-like molecules	Fatty Acyls	Fatty acids and conjugates	334-48-5;	171.138	6.27057	M-H	C10H20O2	37.6	0	metab_7692	neg_2696	neg	45.5	4.084	0.02225	4.889	0.03197
Pectenotoxin 1	4.39e-07	3.91e-06	1.8421	1.839	0.8667	-0.2065	yes	down	C16871;_	-	-	-	-	-	-	HMDB0033490	Phenylpropanoids and polyketides	Macrolides and analogues	Pectenotoxins and derivatives	97564-90-4	879.455	3.33727	M+Na-H2O	C47H70O15	0	67.5	metab_3351	pos_3352	pos	49.8	5.258	0.147	6.067	0.09047
D-Pyroglutamic Acid	1.44e-07	1.62e-06	1.8123	1.8073	0.8545	-0.2268	yes	down	C02237	-	-	map01100;map00470	Metabolic pathways;D-Amino acid metabolism	Metabolism;Metabolism	Global and overview maps;Metabolism of other amino acids	-	-	-	-	4042-36-8	147.076	1.22053	M+NH4	C5H7NO3	39.2	0	metab_698	pos_699	pos	46.2	4.559	0.04321	5.335	0.1404
5-Aminovaleric Acid	2.58e-05	0.0001111	1.7505	1.7518	0.877	-0.1893	yes	down	C00431	-	-	map01100;map00310;map00470;map00330;map01120	Metabolic pathways;Lysine degradation;D-Amino acid metabolism;Arginine and proline metabolism;Microbial metabolism in diverse environments	Metabolism;Metabolism;Metabolism;Metabolism;Metabolism	Global and overview maps;Amino acid metabolism;Metabolism of other amino acids;Amino acid metabolism;Global and overview maps	HMDB0003355	Organic acids and derivatives	Carboxylic acids and derivatives	Amino acids, peptides, and analogues	660-88-8	235.165	0.646833	2M+H	C5H11NO2	67.3	0	metab_439	pos_440	pos	52.4	5.485	0.09982	6.254	0.2378
N-(3-Chloro-4-Methoxyphenyl)-7-Methylpyrazolo[1,5-A]Pyrimidine-5-Carboxamide	0.005916	0.01101	1.7493	1.7377	0.8307	-0.2675	yes	down	-	-	-	-	-	-	-	-	-	-	-	-	317.077	0.699433	M+H	C15H13ClN4O2	43.6	0	metab_4463	pos_4464	pos	39.5	4.604	0.5719	5.542	0.3299
N-[4-(2,4-Dimethyl-1,3-Thiazol-5-Yl)Pyrimidin-2-Yl]-N'-Hydroxyiminoformamide	2.64e-06	1.68e-05	1.7454	1.7409	0.8602	-0.2173	yes	down	-	-	-	-	-	-	-	-	-	-	-	-	250.074	3.28263	M+H	C10H11N5OS	35.5	0	metab_3373	pos_3374	pos	42.9	4.528	0.04775	5.264	0.1844
Fluorothymidine	2.89e-10	1.28e-08	1.7433	1.7362	0.8751	-0.1924	yes	down	-	-	-	-	-	-	-	HMDB0252393	Nucleosides, nucleotides, and analogues	Pyrimidine nucleosides	Pyrimidine 2''-deoxyribonucleosides	-	261.09	2.41905	M+H	C10H13FN2O5	0	47.8	metab_1097	pos_1098	pos	45.6	4.913	0.04082	5.614	0.05688
2-Hydroxyphenylacetic Acid	2.35e-05	0.0001027	1.7309	1.7327	0.8691	-0.2024	yes	down	C05852	-	-	map01100;map00360;map01120;map00643	Metabolic pathways;Phenylalanine metabolism;Microbial metabolism in diverse environments;Styrene degradation	Metabolism;Metabolism;Metabolism;Metabolism	Global and overview maps;Amino acid metabolism;Global and overview maps;Xenobiotics biodegradation and metabolism	HMDB0000669	Benzenoids	Benzene and substituted derivatives	Phenylacetic acids	614-75-5	151.039	4.8484	M-H	C8H8O3	84.4	0	metab_6741	neg_1745	neg	55	4.98	0.01202	5.73	0.2485
Ureidosuccinic Acid	8.9e-09	1.83e-07	1.7251	1.7193	0.8689	-0.2027	yes	down	C00438	-	-	map00240;map01100;map00250;map01240	Pyrimidine metabolism;Metabolic pathways;Alanine, aspartate and glutamate metabolism;Biosynthesis of cofactors	Metabolism;Metabolism;Metabolism;Metabolism	Nucleotide metabolism;Global and overview maps;Amino acid metabolism;Global and overview maps	HMDB0000828;PW_C000662	Organic acids and derivatives	Carboxylic acids and derivatives	Amino acids, peptides, and analogues	13184-27-5	175.035	0.716883	M-H	C5H8N2O5	57.3	0	metab_5581	neg_585	neg	49.1	4.6	0.06693	5.294	0.07205
N-(4-Chlorophenyl)-7-Ethylpyrazolo[1,5-A]Pyrimidine-5-Carboxamide	1.05e-05	5.26e-05	1.6781	1.6637	0.8786	-0.1866	yes	down	-	-	-	-	-	-	-	-	-	-	-	-	301.082	2.80733	M+H	C15H13ClN4O	54.3	0	metab_3601	pos_3602	pos	42.2	4.967	0.1188	5.653	0.1697
Isoguanosine	1.68e-08	2.96e-07	1.6515	1.6477	0.8856	-0.1753	yes	down	C08432	-	-	-	-	-	-	-	-	-	-	1818-71-9	284.098	1.9053	M+H	C10H13N5O5	61.6	0	metab_4040	pos_4041	pos	50.3	4.947	0.0819	5.586	0.05134
Guanosine	1.38e-08	2.52e-07	1.6416	1.6403	0.8874	-0.1724	yes	down	C00387	Nucleic acids	Nucleosides	map01100;map02010;map01232;map00230	Metabolic pathways;ABC transporters;Nucleotide metabolism;Purine metabolism	Metabolism;Environmental Information Processing;Metabolism;Metabolism	Global and overview maps;Membrane transport;Global and overview maps;Nucleotide metabolism	HMDB0000133;PW_C000087	Nucleosides, nucleotides, and analogues	Purine nucleosides	Not Available	118-00-3	282.084	1.93605	M-H	C10H13N5O5	93.7	0	metab_5954	neg_958	neg	57.1	4.979	0.06087	5.611	0.07131
5'-Deoxy-5'-Methylthioadenosine	5.51e-07	4.67e-06	1.6184	1.6179	0.9022	-0.1486	yes	down	C00170	-	-	map01100;map00270	Metabolic pathways;Cysteine and methionine metabolism	Metabolism;Metabolism	Global and overview maps;Amino acid metabolism	HMDB0001173	Nucleosides, nucleotides, and analogues	5''-deoxyribonucleosides	5''-deoxy-5''-thionucleosides	2457-80-9	298.096	2.9483	M+H	C11H15N5O3S	96.9	0	metab_3540	pos_3541	pos	57.3	5.79	0.1016	6.418	0.09219
Cysteinyl-Isoleucine	9.89e-11	5.84e-09	1.6092	1.6046	0.9025	-0.1479	yes	down	-	-	-	-	-	-	-	HMDB0028778	Organic acids and derivatives	Carboxylic acids and derivatives	Amino acids, peptides, and analogues	-	233.096	2.62545	M-H	C9H18N2O3S	0	60.2	metab_6121	neg_1125	neg	50.2	5.538	0.04118	6.136	0.03423
Fosteabine	1.31e-08	2.46e-07	1.5842	1.5809	0.8951	-0.1599	yes	down	C21596;_	-	-	-	-	-	-	HMDB0252470	Nucleosides, nucleotides, and analogues	Pyrimidine nucleotides	Pyrimidine ribonucleotides	73532-83-9;_	596.306	3.8092	M+Na-2H	C27H50N3O8P	0	64.4	metab_6487	neg_1491	neg	49.3	5	0.06679	5.586	0.05499
Gamma-L-Glutamyl-L-Methionine Sulfoxide	0.008254	0.01473	1.5814	1.573	0.8636	-0.2116	yes	down	-	-	-	-	-	-	-	HMDB0038613	Organic acids and derivatives	Carboxylic acids and derivatives	Amino acids, peptides, and analogues	39015-69-5	295.095	0.8594	M+H	C10H18N2O6S	0	69.9	metab_568	pos_569	pos	50.4	4.988	0.503	5.776	0.3057
Hexadecanedioic Acid	0.0004766	0.00126	1.5799	1.5765	0.8713	-0.1988	yes	down	C19615;C08260	-	-	map01100	Metabolic pathways	Metabolism	Global and overview maps	HMDB0000672	Lipids and lipid-like molecules	Fatty Acyls	Fatty acids and conjugates	-;505-54-4;	304.247	5.48015	M+NH4	C16H30O4	0	56.4	metab_3054	pos_3055	pos	49	4.575	0.2962	5.251	0.1355
Ectoine	2.42e-08	3.98e-07	1.5726	1.5697	0.9108	-0.1348	yes	down	C06231	-	-	map01100;map00260;map01120	Metabolic pathways;Glycine, serine and threonine metabolism;Microbial metabolism in diverse environments	Metabolism;Metabolism;Metabolism	Global and overview maps;Amino acid metabolism;Global and overview maps	HMDB0240650	Organic acids and derivatives	Carboxylic acids and derivatives	Amino acids, peptides, and analogues	96702-03-3	143.081	0.676833	M+H	C6H10N2O2	82.8	0	metab_4491	pos_4492	pos	55.7	5.933	0.03611	6.514	0.0838
Biotin Sulfoxide	2.96e-11	2.4e-09	1.5657	1.5611	0.9159	-0.1267	yes	down	C20386;_	-	-	map01100;map00780	Metabolic pathways;Biotin metabolism	Metabolism;Metabolism	Global and overview maps;Metabolism of cofactors and vitamins	HMDB0249229	Organoheterocyclic compounds	Biotin and derivatives	Not Available	-;_	259.076	2.6096	M-H	C10H16N2O4S	0	40.9	metab_8547	neg_3551	neg	46.9	6.156	0.03288	6.721	0.03044
N-Acetylmethionine Sulfoxide	3.73e-09	9e-08	1.5647	1.5588	0.9136	-0.1304	yes	down	-	-	-	-	-	-	-	HMDB0240343	Organic acids and derivatives	Carboxylic acids and derivatives	Amino acids, peptides, and analogues	108646-71-5	262.074	2.41138	M+CH3OH+Na	C7H13NO4S	0	48.8	metab_3860	pos_3861	pos	47	6.006	0.04084	6.574	0.06128
Beta-D-Galactopyranosyl-(1->4)-2-Amino-2-Deoxy-Beta-D-Glucopyranosyl-(1->6)-D-Mannose	2.57e-07	2.57e-06	1.5599	1.5489	0.8979	-0.1553	yes	down	-	-	-	-	-	-	-	HMDB0041224	Organic oxygen compounds	Organooxygen compounds	Carbohydrates and carbohydrate conjugates	-	502.178	0.6776	M-H	C18H33NO15	0	44.4	metab_5548	neg_552	neg	45.9	5.023	0.02928	5.594	0.1113
(+/-)-2-Hydroxy-4-(Methylthio)Butanoic Acid	7.84e-09	1.63e-07	1.5569	1.5513	0.9048	-0.1443	yes	down	-	-	-	-	-	-	-	HMDB0037115	Lipids and lipid-like molecules	Fatty Acyls	Fatty acids and conjugates	120-91-2	133.032	2.41138	M+H-H2O	C5H10O3S	0	44.3	metab_1089	pos_1090	pos	47.3	5.363	0.04775	5.927	0.06279
(2R)-2-Acetamido-6-Hydroxy-2-(Sulfanylmethyl)Hex-3-Enoic Acid	1.04e-08	2.05e-07	1.5551	1.5499	0.9041	-0.1454	yes	down	-	-	-	-	-	-	-	HMDB0257715	Organic acids and derivatives	Carboxylic acids and derivatives	Amino acids, peptides, and analogues	-	216.068	2.41138	M+H-H2O	C9H15NO4S	0	46.7	metab_1090	pos_1091	pos	46.6	5.318	0.05333	5.882	0.06115
16-Hydroxyhexadecanoic Acid	5.71e-05	0.000213	1.5542	1.5463	0.908	-0.1393	yes	down	C18218	-	-	map01100	Metabolic pathways	Metabolism	Global and overview maps	HMDB0006294	Lipids and lipid-like molecules	Fatty Acyls	Fatty acids and conjugates	506-13-8	290.268	6.06552	M+NH4	C16H32O3	0	80	metab_2986	pos_2987	pos	54.1	5.988	0.04249	6.595	0.2194
Neobyakangelicol	9.91e-09	1.99e-07	1.5513	1.5464	0.8912	-0.1662	yes	down	C17126	-	-	-	-	-	-	HMDB0302539	Phenylpropanoids and polyketides	Coumarins and derivatives	Furanocoumarins	-;_	375.108	6.32657	M+Hac-H	C17H16O6	0	62.2	metab_7679	neg_2683	neg	50.6	4.594	0.05452	5.155	0.05919
Ginsenoside La	2.54e-07	2.53e-06	1.5512	1.5473	0.9091	-0.1374	yes	down	-	-	-	-	-	-	-	HMDB0039647	Lipids and lipid-like molecules	Prenol lipids	Triterpenoids	123617-34-5	821.45	3.9001	M+K	C42H70O13	0	48.7	metab_1754	pos_1755	pos	46.1	5.704	0.09658	6.274	0.06165
S-Allylmercapturic Acid	1.4e-05	6.69e-05	1.5502	1.5496	0.9025	-0.148	yes	down	-	-	-	-	-	-	-	HMDB0240556	Organic acids and derivatives	Carboxylic acids and derivatives	Amino acids, peptides, and analogues	-	248.06	3.8332	M+FA-H	C8H13NO3S	0	60.6	metab_8172	neg_3176	neg	51.3	5.498	0.02655	6.092	0.1839
N-Acetyl-Dl-Tryptophan	3.98e-09	9.5e-08	1.5397	1.5353	0.8835	-0.1787	yes	down	-	-	-	-	-	-	-	-	-	-	-	-	245.093	5.46258	M-H	C13H14N2O3	96.1	0	metab_6804	neg_1808	neg	56.8	4.185	0.0568	4.737	0.04427
Skepinone-L	4.04e-10	1.65e-08	1.5294	1.5235	0.9059	-0.1425	yes	down	-	-	-	-	-	-	-	HMDB0258326	Benzenoids	Dibenzocycloheptenes	Not Available	-	406.129	2.99067	M-H2O-H	C24H21F2NO4	0	75.2	metab_6170	neg_1174	neg	50.4	5.2	0.03112	5.74	0.04631
Methionine Glutamate	0.006279	0.0116	1.527	1.5191	0.8736	-0.195	yes	down	-	-	-	-	-	-	-	HMDB0254531	Organic acids and derivatives	Carboxylic acids and derivatives	Amino acids, peptides, and analogues	-	295.095	0.6922	M+H	C10H18N2O6S	0	55.3	metab_4474	pos_4475	pos	47.6	4.969	0.3954	5.688	0.3242
Glu Met Glu	3.57e-05	0.0001442	1.5204	1.5166	0.8967	-0.1574	yes	down	-	-	-	-	-	-	-	-	-	-	-	-	408.143	2.57307	M+H	C15H25N3O8S	47.8	0	metab_1147	pos_1148	pos	46.1	5.041	0.1712	5.622	0.1081
2-Octylpent-2-Enedioic Acid	1.72e-06	1.19e-05	1.5194	1.5174	0.8776	-0.1884	yes	down	-	-	-	-	-	-	-	-	-	-	-	-	241.144	6.32657	M-H	C13H22O4	48.4	0	metab_6991	neg_1995	neg	47.2	4	0.1204	4.558	0.06732
Gamma-Glutamylmethionine	8.48e-12	9.34e-10	1.5099	1.5057	0.9361	-0.0953	yes	down	-	-	-	-	-	-	-	HMDB0034367	Organic acids and derivatives	Carboxylic acids and derivatives	Amino acids, peptides, and analogues	17663-87-5	277.086	2.62545	M-H	C10H18N2O5S	97	0	metab_8544	neg_3548	neg	58.6	7.692	0.02895	8.217	0.02257
(S)-2,3-Dihydro-3,5-Dihydroxy-2-Oxo-3-Indoleacetic Acid 5-[Glucosyl-(1->4)-B-D-Glucoside]	1.04e-08	2.05e-07	1.5094	1.504	0.9116	-0.1335	yes	down	-	-	-	-	-	-	-	HMDB0034675	Organic oxygen compounds	Organooxygen compounds	Carbohydrates and carbohydrate conjugates	218604-48-9	611.167	1.25168	M+ACN+Na	C22H29NO15	0	48.8	metab_4239	pos_4240	pos	46.5	5.466	0.04367	5.996	0.06269
Glu Met	4.88e-09	1.11e-07	1.5055	1.4997	0.9371	-0.0938	yes	down	-	-	-	-	-	-	-	-	-	-	-	-	279.1	2.41138	M+H	C10H18N2O5S	47.9	0	metab_1091	pos_1092	pos	48.3	7.849	0.04195	8.376	0.0562
1-(2,6-Dihydroxy-4-Methoxyphenyl)-3-Phenyl-1-Propanone	0.001384	0.003107	1.4927	1.4854	0.8923	-0.1643	yes	down	C09644	-	-	-	-	-	-	HMDB0034435	Phenylpropanoids and polyketides	Linear 1,3-diarylpropanoids	Chalcones and dihydrochalcones	35241-55-5	293.081	0.709233	M+Na-2H	C16H16O4	0	46.9	metab_5573	neg_577	neg	46.2	5.189	0.2655	5.815	0.2289
M-Xylene	4.7e-06	2.73e-05	1.4848	1.4844	0.8842	-0.1775	yes	down	C07208	-	-	map01100;map01220;map00622;map01120	Metabolic pathways;Degradation of aromatic compounds;Xylene degradation;Microbial metabolism in diverse environments	Metabolism;Metabolism;Metabolism;Metabolism	Global and overview maps;Global and overview maps;Xenobiotics biodegradation and metabolism;Global and overview maps	HMDB0059810	Benzenoids	Benzene and substituted derivatives	Xylenes	108-38-3;_	107.086	6.27393	M+H	C8H10	76.5	0	metab_2884	pos_2885	pos	53.4	4.125	0.08397	4.665	0.1232
Gamma-L-Glutamyl-Gamma-L-Glutamyl-L-Methionine	2.41e-11	2.09e-09	1.4838	1.4766	0.9115	-0.1336	yes	down	-	-	-	-	-	-	-	HMDB0038674	Organic acids and derivatives	Carboxylic acids and derivatives	Amino acids, peptides, and analogues	41515-84-8	406.129	3.31383	M-H	C15H25N3O8S	0	64.4	metab_6304	neg_1308	neg	50.1	5.203	0.01564	5.708	0.03602
2-Hydroxyadipic Acid	0.0001574	0.0004942	1.476	1.4847	0.9078	-0.1396	yes	down	C02360	-	-	-	-	-	-	HMDB0000321;LMFA01170049	Lipids and lipid-like molecules	Fatty Acyls	Fatty acids and conjugates	-;18294-85-4;	161.045	3.07067	M-H	C6H10O5	55.6	0	metab_6201	neg_1205	neg	49.6	5.688	0.009497	6.266	0.241
Homononactic Acid	3.25e-11	2.61e-09	1.4736	1.469	0.8984	-0.1546	yes	down	-	-	-	-	-	-	-	-	-	-	-	-	215.128	6.27057	M-H	C11H20O4	68.7	0	metab_6980	neg_1984	neg	51.8	4.43	0.02985	4.931	0.02676
2-Methylcitric Acid	1.17e-08	2.26e-07	1.4697	1.4649	0.9251	-0.1123	yes	down	-	-	-	-	-	-	-	HMDB0000379	Organic acids and derivatives	Carboxylic acids and derivatives	Tricarboxylic acids and derivatives	6061-96-7	205.035	1.93605	M-H	C7H10O7	64.5	0	metab_8718	neg_3722	neg	51.8	6.212	0.03919	6.715	0.0619
2-Hydroxyacetophenone	0.0236	0.03729	1.4616	1.4517	0.8379	-0.2552	yes	down	C07189	-	-	map00642;map01120	Ethylbenzene degradation;Microbial metabolism in diverse environments	Metabolism;Metabolism	Xenobiotics biodegradation and metabolism;Global and overview maps	HMDB0245150	Organic oxygen compounds	Organooxygen compounds	Carbonyl compounds	582-24-1;_	171.023	1.3695	M+Cl	C8H8O2	0	44.9	metab_5847	neg_851	neg	45.9	3.876	0.4893	4.626	0.4847
Arachidoyl Ethanolamide	0.000357	0.000985	1.4493	1.453	0.8952	-0.1597	yes	down	-	-	-	-	-	-	-	HMDB0248559	Organic nitrogen compounds	Organonitrogen compounds	Amines	-	356.351	6.20447	M+H	C22H45NO2	81.5	0	metab_2915	pos_2916	pos	52.9	4.852	0.1455	5.42	0.2196
Hydroxysuberic Acid	1.42e-07	1.61e-06	1.4387	1.4353	0.9052	-0.1436	yes	down	-	-	-	-	-	-	-	-	-	-	-	-	189.076	5.33857	M-H	C8H14O5	71.8	0	metab_6796	neg_1800	neg	52.3	4.671	0.02383	5.16	0.08941
Dodecanedioic Acid	4.08e-09	9.68e-08	1.4351	1.4335	0.8948	-0.1604	yes	down	C02678	-	-	-	-	-	-	HMDB0000623	Lipids and lipid-like molecules	Fatty Acyls	Fatty acids and conjugates	693-23-2;	229.144	6.34257	M-H	C12H22O4	0	56.6	metab_6997	neg_2001	neg	49.1	4.083	0.05916	4.563	0.02134
L-Aspartic Acid	1.63e-07	1.78e-06	1.4155	1.414	0.9236	-0.1146	yes	down	C00049	Peptides;Hormones and transmitters	Amino acids;Neurotransmitters	map00997;map01240;map00270;map01200;map00998;map00999;map00250;map00410;map02030;map00770;map02010;map00710;map00470;map01100;map00220;map00300;map01120;map01210;map00340;map01230;map00260;map00261;map01110;map00760;map00460;map02020;map00970	Biosynthesis of various other secondary metabolites;Biosynthesis of cofactors;Cysteine and methionine metabolism;Carbon metabolism;Biosynthesis of various antibiotics;Biosynthesis of various plant secondary metabolites;Alanine, aspartate and glutamate metabolism;beta-Alanine metabolism;Bacterial chemotaxis;Pantothenate and CoA biosynthesis;ABC transporters;Carbon fixation in photosynthetic organi…	Metabolism;Metabolism;Metabolism;Metabolism;Metabolism;Metabolism;Metabolism;Metabolism;Cellular Processes;Metabolism;Environmental Information Processing;Metabolism;Metabolism;Metabolism;Metabolism;Metabolism;Metabolism;Metabolism;Metabolism;Metabolism;Metabolism;Metabolism;Metabolism;Metabolism;Metabolism;Environmental Information Processing;Genetic Information Processing	Biosynthesis of other secondary metabolites;Global and overview maps;Amino acid metabolism;Global and overview maps;Biosynthesis of other secondary metabolites;Biosynthesis of other secondary metabolites;Amino acid metabolism;Metabolism of other amino acids;Cell motility;Metabolism of cofactors and vitamins;Membrane transport;Energy metabolism;Metabolism of other amino acids;Global and overview m…	HMDB0000191;PW_C000123	Organic acids and derivatives	Carboxylic acids and derivatives	Amino acids, peptides, and analogues	56-84-8	132.029	0.623017	M-H	C4H7NO4	92.7	0	metab_9194	neg_4198	neg	56.4	5.744	0.0196	6.219	0.08906
Aspartyl-L-Proline	6.1e-11	3.98e-09	1.4126	1.408	0.9116	-0.1335	yes	down	-	-	-	-	-	-	-	HMDB0002335	Organic acids and derivatives	Carboxylic acids and derivatives	Amino acids, peptides, and analogues	42155-95-3	229.083	2.6096	M-H	C9H14N2O5	0	67	metab_6118	neg_1122	neg	50.9	4.755	0.02707	5.216	0.02842
Orotic Acid	3.17e-05	0.0001308	1.4052	1.4007	0.9066	-0.1415	yes	down	C00295	-	-	map00240;map01100;map01240	Pyrimidine metabolism;Metabolic pathways;Biosynthesis of cofactors	Metabolism;Metabolism;Metabolism	Nucleotide metabolism;Global and overview maps;Global and overview maps	HMDB0000226;PW_C000151	Organoheterocyclic compounds	Diazines	Pyrimidines and pyrimidine derivatives	65-86-1	155.009	0.970783	M-H	C5H4N2O4	88	0	metab_8937	neg_3941	neg	55.2	4.766	0.02909	5.257	0.1662
N-Acetyl-L-2-Aminoadipate(2-)	2.37e-08	3.92e-07	1.3858	1.3804	0.9213	-0.1183	yes	down	-	-	-	-	-	-	-	HMDB0062715	Organic acids and derivatives	Carboxylic acids and derivatives	Amino acids, peptides, and analogues	-	168.065	2.41138	M+H-2H2O	C8H13NO5	0	50.7	metab_3861	pos_3862	pos	48.1	5.244	0.04043	5.692	0.05753
Cysteinyl-Proline	0.0001593	0.0004985	1.3829	1.3809	0.8957	-0.1589	yes	down	-	-	-	-	-	-	-	HMDB0028783	Organic acids and derivatives	Carboxylic acids and derivatives	Amino acids, peptides, and analogues	-	263.071	1.585	M+FA-H	C8H14N2O3S	0	54.8	metab_5882	neg_886	neg	48.2	4.285	0.1268	4.784	0.1656
Benzoic Acid,2-[[[(4S)-4-Carboxy-4-[[4-[[(2,4-Diamino-6-Pteridinyl)Methyl]Amino]Benzoyl]Amino]Butyl]Amino]Carbonyl]-	6.98e-06	3.79e-05	1.3701	1.3636	0.922	-0.1172	yes	down	-	-	-	-	-	-	-	HMDB0249916	Benzenoids	Benzene and substituted derivatives	Benzoic acids and derivatives	-	606.242	2.54978	M+CH3OH+H	C27H27N9O6	0	47.2	metab_1135	pos_1136	pos	45.7	5.411	0.09614	5.869	0.0907
N-Nonanoylglycine	7.26e-05	0.0002593	1.3685	1.3612	0.9012	-0.1501	yes	down	-	-	-	-	-	-	-	HMDB0013279	Organic acids and derivatives	Carboxylic acids and derivatives	Amino acids, peptides, and analogues	-	216.159	5.92558	M+H	C11H21NO3	0	45.6	metab_3026	pos_3027	pos	46.6	4.324	0.08733	4.798	0.1569
2,5-Dimethylbenzaldehyde	9.01e-06	4.7e-05	1.3602	1.3625	0.9186	-0.1224	yes	down	-	-	-	-	-	-	-	HMDB0032014	Benzenoids	Benzene and substituted derivatives	Benzoyl derivatives	34341-29-2	135.08	6.26625	M+H	C9H10O	85.6	0	metab_2886	pos_2887	pos	55.7	5.183	0.044	5.642	0.129
N-Methyltyramine Sulfate	8.54e-07	6.68e-06	1.3488	1.3457	0.9299	-0.1049	yes	down	-	-	-	-	-	-	-	-	-	-	-	-	276.055	3.58588	M+FA-H	C9H13NO4S	56.2	0	metab_6399	neg_1403	neg	50.2	5.783	0.02808	6.219	0.09562
Gentamicin C2	4.9e-10	1.89e-08	1.3454	1.3431	0.9344	-0.0979	yes	down	C02033;_	-	-	map01110;map00524	Biosynthesis of secondary metabolites;Neomycin, kanamycin and gentamicin biosynthesis	Metabolism;Metabolism	Global and overview maps;Biosynthesis of other secondary metabolites	HMDB0252691	Organic oxygen compounds	Organooxygen compounds	Carbohydrates and carbohydrate conjugates	25876-11-3;_	527.318	2.62748	M+ACN+Na	C20H41N5O7	0	75.7	metab_1184	pos_1185	pos	53.9	5.98	0.0223	6.4	0.03817
Malonic Acid	0.0001536	0.0004847	1.3433	1.3487	0.9113	-0.134	yes	down	C00383;C04025	Organic acids;-	Carboxylic acids;-	map00240;map01100;map01212;map00061;map00410	Pyrimidine metabolism;Metabolic pathways;Fatty acid metabolism;Fatty acid biosynthesis;beta-Alanine metabolism	Metabolism;Metabolism;Metabolism;Metabolism;Metabolism	Nucleotide metabolism;Global and overview maps;Global and overview maps;Lipid metabolism;Metabolism of other amino acids	-;HMDB0000691;LMFA01170041;PW_C000543	Organic acids and derivatives	Carboxylic acids and derivatives	Dicarboxylic acids and derivatives	141-82-2;	103.003	0.930783	M-H	C3H4O4	54.6	0	metab_5693	neg_697	neg	48.2	4.86	0.02755	5.333	0.1949
Dodecanoic Acid	1.83e-06	1.25e-05	1.3425	1.3443	0.9298	-0.105	yes	down	C02679	Lipids	Fatty acids	map01100;map01110;map00061;map00333	Metabolic pathways;Biosynthesis of secondary metabolites;Fatty acid biosynthesis;Prodigiosin biosynthesis	Metabolism;Metabolism;Metabolism;Metabolism	Global and overview maps;Global and overview maps;Lipid metabolism;Biosynthesis of other secondary metabolites	HMDB0000638	Lipids and lipid-like molecules	Fatty Acyls	Fatty acids and conjugates	143-07-7;	218.211	5.37803	M+NH4	C12H24O2	0	49.9	metab_3059	pos_3060	pos	48.7	5.8	0.04268	6.238	0.1003
Palmitoylethanolamide	0.008592	0.01522	1.3418	1.344	0.8843	-0.1774	yes	down	C16512	-	-	-	-	-	-	HMDB0002100	Organic acids and derivatives	Carboximidic acids and derivatives	Carboximidic acids	544-31-0	300.289	6.04253	M+H	C18H37NO2	0	84.1	metab_1956	pos_1957	pos	52.4	4.395	0.3849	4.97	0.1974
4-Methylstyrene	1.19e-05	5.88e-05	1.3394	1.3426	0.9287	-0.1067	yes	down	-	-	-	-	-	-	-	HMDB0246518	Benzenoids	Benzene and substituted derivatives	Styrenes	-	119.085	6.27393	M+H	C9H10	49.5	0	metab_2069	pos_2070	pos	49.3	5.822	0.02723	6.269	0.1345
All-Trans-Heptaprenyl Diphosphate	6.67e-06	3.66e-05	1.3381	1.3343	0.9204	-0.1197	yes	down	C04216	-	-	map01110;map00900	Biosynthesis of secondary metabolites;Terpenoid backbone biosynthesis	Metabolism;Metabolism	Global and overview maps;Metabolism of terpenoids and polyketides	HMDB0012187	Lipids and lipid-like molecules	Prenol lipids	Polyprenols	-;76078-18-7;	689.352	5.93172	M+Cl	C35H60O7P2	0	58.3	metab_6857	neg_1861	neg	48.7	5.065	0.09806	5.503	0.07886
4-Hydroxy-6-Methyl-2-Pyrone	8.07e-10	2.73e-08	1.3369	1.333	0.9139	-0.13	yes	down	C02752	-	-	-	-	-	-	-	-	-	-	675-10-5	125.023	1.94403	M-H	C6H6O3	66.7	0	metab_5979	neg_983	neg	50.5	4.392	0.0331	4.806	0.03174
Florfenicol Amine	2.73e-09	7.26e-08	1.331	1.3234	0.9263	-0.1105	yes	down	-	-	-	-	-	-	-	HMDB0252315	Benzenoids	Benzene and substituted derivatives	Benzenesulfonyl compounds	-	248.076	1.87412	M+H	C10H14FNO3S	51	0	metab_4132	pos_4133	pos	46.8	5.14	0.02109	5.549	0.04689
1,2-Bis(2-Aminophenoxy)Ethane N,N,N',N'-Tetraacetic Acid Acetoxymethyl Ester	2.88e-08	4.59e-07	1.3306	1.3237	0.9327	-0.1006	yes	down	-	-	-	-	-	-	-	HMDB0244575	Organic acids and derivatives	Carboxylic acids and derivatives	Pentacarboxylic acids and derivatives	-	548.16	0.66175	M+	C25H28N2O12	0	45.8	metab_4503	pos_4504	pos	43.3	5.735	0.05235	6.149	0.04038
3,4-Dihydro-9-Hydroxy-[1]Benzothieno[2,3-F]-1,4-Thiazepin-5(2H)-One	1.8e-09	5.18e-08	1.3253	1.3208	0.9271	-0.1092	yes	down	-	-	-	-	-	-	-	HMDB0253770	Organoheterocyclic compounds	Benzothiophenes	1-benzothiophenes	-	252.014	0.61655	M+H	C11H9NO2S2	0	45.7	metab_375	pos_376	pos	44.4	5.176	0.04599	5.583	0.01692
Dg(A-25:0/0:0/20:5(5Z,8Z,10E,14Z,17Z)-Oh(12))	0.003827	0.007497	1.3247	1.3199	0.9	-0.152	yes	down	-	-	-	-	-	-	-	HMDB0298232	Not Available	Not Available	Not Available	-	761.613	7.04148	M+Na-H2O	C48H84O6	0	60	metab_2643	pos_2644	pos	44.8	4.734	0.3001	5.26	0.1685
(S)-10,16-Dihydroxyhexadecanoic Acid	0.000243	0.0007117	1.3151	1.3198	0.9076	-0.1398	yes	down	C08285	-	-	-	-	-	-	HMDB0037798	Lipids and lipid-like molecules	Fatty Acyls	Fatty acids and conjugates	69232-67-3	306.263	5.51137	M+NH4	C16H32O4	0	48.2	metab_3052	pos_3053	pos	46.9	4.54	0.1243	5.002	0.1615
Tanomastat	0.00274	0.005585	1.3147	1.3189	0.8945	-0.1608	yes	down	-	-	-	-	-	-	-	HMDB0258712	Benzenoids	Benzene and substituted derivatives	Biphenyls and derivatives	-	409.068	5.94182	M-H	C23H19ClO3S	0	59.9	metab_6859	neg_1863	neg	44.2	4.299	0.1723	4.806	0.2635
(4Z,7Z,10S,11E)-10-Hydroxy-12-[(1S,2R,3R)-3-Hydroxy-5-Oxo-2-[(2Z)-Pent-2-En-1-Yl]Cyclopentyl]Dodeca-4,7,11-Trienoylcarnitine	5.28e-05	0.0001994	1.3145	1.3195	0.9331	-0.0999	yes	down	-	-	-	-	-	-	-	HMDB0241814	Lipids and lipid-like molecules	Fatty Acyls	Fatty acid esters	-	502.315	6.29693	M+H-H2O	C29H45NO7	0	74.9	metab_2087	pos_2088	pos	52.6	6.209	0.03585	6.654	0.1581
N,N-Dimethyltetradecylamine-N-Oxide	0.0006399	0.001613	1.3099	1.314	0.9057	-0.143	yes	down	-	-	-	-	-	-	-	-	-	-	-	-	258.278	6.12742	M+H	C16H35NO	72.1	0	metab_1987	pos_1988	pos	51.1	4.56	0.1529	5.035	0.1827
L-Methionine	9.77e-11	5.81e-09	1.305	1.2991	0.946	-0.0801	yes	down	C00073	Peptides	Amino acids	map01100;map01110;map01240;map01210;map00270;map00470;map00999;map01230;map00970	Metabolic pathways;Biosynthesis of secondary metabolites;Biosynthesis of cofactors;2-Oxocarboxylic acid metabolism;Cysteine and methionine metabolism;D-Amino acid metabolism;Biosynthesis of various plant secondary metabolites;Biosynthesis of amino acids;Aminoacyl-tRNA biosynthesis	Metabolism;Metabolism;Metabolism;Metabolism;Metabolism;Metabolism;Metabolism;Metabolism;Genetic Information Processing	Global and overview maps;Global and overview maps;Global and overview maps;Global and overview maps;Amino acid metabolism;Metabolism of other amino acids;Biosynthesis of other secondary metabolites;Global and overview maps;Translation	HMDB0000696;PW_C000548	Organic acids and derivatives	Carboxylic acids and derivatives	Amino acids, peptides, and analogues	63-68-3	150.058	0.97335	M+H	C5H11NO2S	96.1	0	metab_618	pos_619	pos	57.6	6.863	0.01961	7.255	0.02908
Ara-Hx	4.85e-06	2.79e-05	1.2996	1.2985	0.9201	-0.1202	yes	down	-	-	-	-	-	-	-	HMDB0247301	Nucleosides, nucleotides, and analogues	Purine nucleosides	Not Available	-	303.05	1.94403	M+Cl	C10H12N4O5	0	62.6	metab_5992	neg_996	neg	49.9	4.753	0.0509	5.166	0.1024
Corchorosol A	5.6e-08	7.53e-07	1.2991	1.2892	0.9351	-0.0968	yes	down	-	-	-	-	-	-	-	HMDB0041137	Lipids and lipid-like molecules	Steroids and steroid derivatives	Steroid lactones	23838-13-3	569.329	3.47003	M+CH3OH+H	C29H44O9	0	45.6	metab_3311	pos_3312	pos	45.7	5.664	0.02214	6.057	0.06367
Formyl-5-Hydroxykynurenamine	1.14e-06	8.42e-06	1.2927	1.2909	0.9253	-0.112	yes	down	C05647	-	-	map00380	Tryptophan metabolism	Metabolism	Amino acid metabolism	HMDB0012948	Organic oxygen compounds	Organooxygen compounds	Carbonyl compounds	-;958733-17-0	461.168	4.9266	2M+FA-H	C10H12N2O3	0	57.7	metab_6755	neg_1759	neg	50.9	4.98	0.03105	5.382	0.0897
Decylamine Oxide	0.0003878	0.001056	1.29	1.2968	0.9064	-0.1417	yes	down	-	-	-	-	-	-	-	-	-	-	-	-	202.216	5.98788	M+H	C12H27NO	36.9	0	metab_3008	pos_3009	pos	45.1	4.398	0.1149	4.852	0.1789
N7-(2-((Hydroxyethyl)Thio)Ethyl)Guanine	9.14e-07	7.08e-06	1.2848	1.2788	0.9328	-0.1003	yes	down	-	-	-	-	-	-	-	HMDB0255306	Organoheterocyclic compounds	Imidazopyrimidines	Purines and purine derivatives	-	276.055	3.28183	M+Na-2H	C9H13N5O2S	0	44.1	metab_6287	neg_1291	neg	45.3	5.459	0.02557	5.852	0.08704
3-(1,3-Benzodioxol-5-Ylmethoxy)-1-Chloro-4-(4-Fluorophenyl)Piperidine	4.62e-05	0.0001791	1.2818	1.2835	0.9167	-0.1255	yes	down	-	-	-	-	-	-	-	HMDB0257884	Organoheterocyclic compounds	Piperidines	Phenylpiperidines	-	362.099	4.03272	M-H	C19H19ClFNO3	0	45.4	metab_6556	neg_1560	neg	40.2	4.587	0.04609	5.004	0.1424
Mg(I-19:0/0:0/0:0)	4.02e-05	0.0001594	1.2796	1.2849	0.9264	-0.1103	yes	down	-	-	-	-	-	-	-	HMDB0072881	Lipids and lipid-like molecules	Glycerolipids	Monoradylglycerols	-	390.357	6.11195	M+NH4	C22H44O4	0	47.2	metab_1984	pos_1985	pos	46.6	5.247	0.07117	5.664	0.1291
N-Methyl-L-Glutamic Acid	9.49e-11	5.74e-09	1.2762	1.271	0.9462	-0.0799	yes	down	C01046	-	-	map00680;map01100;map01120	Methane metabolism;Metabolic pathways;Microbial metabolism in diverse environments	Metabolism;Metabolism;Metabolism	Energy metabolism;Global and overview maps;Global and overview maps	HMDB0062660	Organic acids and derivatives	Carboxylic acids and derivatives	Amino acids, peptides, and analogues	-;35989-16-3	162.076	0.676833	M+H	C6H11NO4	79.6	0	metab_4489	pos_4490	pos	54.8	6.589	0.02348	6.964	0.02383
6-Oxopiperidine-2-Carboxylic Acid	1.23e-09	3.83e-08	1.276	1.271	0.9359	-0.0955	yes	down	-	-	-	-	-	-	-	HMDB0061705	Organic acids and derivatives	Carboxylic acids and derivatives	Amino acids, peptides, and analogues	-	144.065	0.676833	M+H	C6H9NO3	0	49.4	metab_4490	pos_4491	pos	48.5	5.507	0.03387	5.884	0.02751
Inosine	7.49e-07	6.05e-06	1.2645	1.2629	0.9432	-0.0844	yes	down	C00294;_	-	-	map01100;map02010;map01232;map00230	Metabolic pathways;ABC transporters;Nucleotide metabolism;Purine metabolism	Metabolism;Environmental Information Processing;Metabolism;Metabolism	Global and overview maps;Membrane transport;Global and overview maps;Nucleotide metabolism	HMDB0000195;HMDB0247301;PW_C000127	Nucleosides, nucleotides, and analogues	Purine nucleosides	Not Available	58-63-9;_	267.073	1.94403	M-H	C10H12N4O5	95.9	0	metab_5988	neg_992	neg	58.5	6.375	0.02892	6.759	0.08151
N-Acetyl-L-Tyrosine	2.74e-05	0.0001166	1.2631	1.2645	0.9161	-0.1264	yes	down	C01657;_	-	-	-	-	-	-	HMDB0000866;HMDB0244966	Organic acids and derivatives	Carboxylic acids and derivatives	Amino acids, peptides, and analogues	537-55-3;_	222.077	3.8092	M-H	C11H13NO4	93.5	0	metab_8180	neg_3184	neg	56.4	4.379	0.02792	4.78	0.1324
3-Isopropylmalic Acid	3.12e-05	0.0001291	1.258	1.264	0.9216	-0.1178	yes	down	C04411	-	-	map01100;map01210;map01110;map01230;map00290	Metabolic pathways;2-Oxocarboxylic acid metabolism;Biosynthesis of secondary metabolites;Biosynthesis of amino acids;Valine, leucine and isoleucine biosynthesis	Metabolism;Metabolism;Metabolism;Metabolism;Metabolism	Global and overview maps;Global and overview maps;Global and overview maps;Global and overview maps;Amino acid metabolism	HMDB0012156	Lipids and lipid-like molecules	Fatty Acyls	Fatty acids and conjugates	126576-14-5	157.05	4.73878	M-H2O-H	C7H12O5	62.3	0	metab_6721	neg_1725	neg	50.1	4.748	0.02815	5.152	0.1354
2-Aminohexanedioic Acid	2.16e-14	8.47e-12	1.2507	1.2467	0.9485	-0.0762	yes	down	C00956	-	-	map01100;map00310;map00311;map00300;map01120;map01210;map01230;map01110	Metabolic pathways;Lysine degradation;Penicillin and cephalosporin biosynthesis;Lysine biosynthesis;Microbial metabolism in diverse environments;2-Oxocarboxylic acid metabolism;Biosynthesis of amino acids;Biosynthesis of secondary metabolites	Metabolism;Metabolism;Metabolism;Metabolism;Metabolism;Metabolism;Metabolism;Metabolism	Global and overview maps;Amino acid metabolism;Biosynthesis of other secondary metabolites;Amino acid metabolism;Global and overview maps;Global and overview maps;Global and overview maps;Global and overview maps	HMDB0302754	Organic acids and derivatives	Carboxylic acids and derivatives	Amino acids, peptides, and analogues	-	160.061	0.685283	M-H	C6H11NO4	95.5	0	metab_9110	neg_4114	neg	57.6	6.637	0.01073	6.997	0.008648
Deoxyinosine	0.0001575	0.0004944	1.2487	1.243	0.9198	-0.1206	yes	down	C05512	-	-	map01100;map02010;map01232;map00230	Metabolic pathways;ABC transporters;Nucleotide metabolism;Purine metabolism	Metabolism;Environmental Information Processing;Metabolism;Metabolism	Global and overview maps;Membrane transport;Global and overview maps;Nucleotide metabolism	HMDB0000071;PW_C000050	Nucleosides, nucleotides, and analogues	Purine nucleosides	Purine 2''-deoxyribonucleosides	890-38-0	251.078	2.20662	M-H	C10H12N4O4	84.4	0	metab_6078	neg_1082	neg	54.8	4.624	0.1144	5.027	0.1234
6-O-Oleuropeoylsucrose	2.7e-08	4.35e-07	1.2474	1.244	0.934	-0.0985	yes	down	-	-	-	-	-	-	-	HMDB0038117	Lipids and lipid-like molecules	Saccharolipids	Not Available	17651-05-7	550.249	4.2046	M+ACN+H	C22H36O13	0	42.3	metab_3148	pos_3149	pos	47	5.15	0.04952	5.514	0.03001
3'-Hydroxyamobarbital	6.03e-06	3.36e-05	1.2418	1.2292	0.9273	-0.1089	yes	down	-	-	-	-	-	-	-	HMDB0246097	Organoheterocyclic compounds	Diazines	Pyrimidines and pyrimidine derivatives	-	483.246	4.5181	2M-H	C11H18N2O4	0	62.1	metab_7993	neg_2997	neg	52	4.743	0.06342	5.115	0.08425
Xanthosine	4.8e-10	1.88e-08	1.2295	1.2277	0.9338	-0.0988	yes	down	C01762	-	-	map01100;map01110;map00230;map00232;map02010;map01232	Metabolic pathways;Biosynthesis of secondary metabolites;Purine metabolism;Caffeine metabolism;ABC transporters;Nucleotide metabolism	Metabolism;Metabolism;Metabolism;Metabolism;Environmental Information Processing;Metabolism	Global and overview maps;Global and overview maps;Nucleotide metabolism;Biosynthesis of other secondary metabolites;Membrane transport;Global and overview maps	HMDB0000299;PW_C000203	Nucleosides, nucleotides, and analogues	Purine nucleosides	Not Available	146-80-5	283.068	2.82165	M-H	C10H12N4O6	86.9	0	metab_6148	neg_1152	neg	55.1	4.967	0.02953	5.319	0.02213
Asparaginyl-Valine	6.36e-09	1.38e-07	1.2177	1.2172	0.9327	-0.1006	yes	down	-	-	-	-	-	-	-	HMDB0028744	Organic acids and derivatives	Carboxylic acids and derivatives	Amino acids, peptides, and analogues	-	230.114	1.95203	M-H	C9H17N3O4	0	46.4	metab_8649	neg_3653	neg	47.1	4.793	0.01872	5.139	0.04354
Protoporphyrinogen Ix	1.07e-06	7.99e-06	1.2071	1.2007	0.9388	-0.0911	yes	down	C01079	-	-	map01100;map01110;map00860;map01240	Metabolic pathways;Biosynthesis of secondary metabolites;Porphyrin metabolism;Biosynthesis of cofactors	Metabolism;Metabolism;Metabolism;Metabolism	Global and overview maps;Global and overview maps;Metabolism of cofactors and vitamins;Global and overview maps	HMDB0001097	Organoheterocyclic compounds	Tetrapyrroles and derivatives	Porphyrins	7412-77-3	533.286	3.19705	M+H-2H2O	C34H40N4O4	0	43.2	metab_3403	pos_3404	pos	40.8	5.336	0.07959	5.684	0.01783
(3S)-4-[[(1S)-1-Carboxy-2-Phenylethyl]Amino]-3-[8-(Diaminomethylideneamino)Octanoylamino]-4-Oxobutanoic Acid	0.0002519	0.0007339	1.2051	1.2013	0.9296	-0.1053	yes	down	-	-	-	-	-	-	-	HMDB0257534	Organic acids and derivatives	Carboxylic acids and derivatives	Amino acids, peptides, and analogues	-	518.258	2.9483	M+CH3OH+Na	C22H33N5O6	0	47.2	metab_1413	pos_1414	pos	44.5	5.069	0.1652	5.453	0.03974
Acetylcitrulline	4.62e-05	0.0001791	1.1989	1.1991	0.9298	-0.105	yes	down	-	-	-	-	-	-	-	-	-	-	-	-	218.113	1.337	M+H	C8H15N3O4	81.6	0	metab_726	pos_727	pos	53.9	4.794	0.03562	5.156	0.1248
Neuac(Alpha->6)Galnac(Alpha1->O)Ser	1.51e-08	2.71e-07	1.1974	1.1918	0.9452	-0.0813	yes	down	-	-	-	-	-	-	-	HMDB0255554	Organic oxygen compounds	Organooxygen compounds	Carbohydrates and carbohydrate conjugates	-	632.25	1.89752	M+CH3OH+H	C22H37N3O16	0	71.5	metab_894	pos_895	pos	52.6	5.76	0.04005	6.094	0.02992
Tridecanoic Acid	1.61e-07	1.77e-06	1.1873	1.1855	0.9306	-0.1037	yes	down	C17076	-	-	-	-	-	-	HMDB0000910	Lipids and lipid-like molecules	Fatty Acyls	Fatty acids and conjugates	638-53-9;	213.186	6.47128	M-H	C13H26O2	0	58.4	metab_7644	neg_2648	neg	50	4.481	0.01698	4.815	0.06175
Alanylglutamine	2.23e-07	2.28e-06	1.1837	1.1804	0.9393	-0.0904	yes	down	-	-	-	-	-	-	-	HMDB0028685	Organic acids and derivatives	Carboxylic acids and derivatives	Amino acids, peptides, and analogues	39537-23-0	216.099	1.3695	M-H	C8H15N3O4	0	47.3	metab_8814	neg_3818	neg	47.6	5.106	0.01587	5.436	0.06361
Citrusin Iii	3.03e-09	7.7e-08	1.1815	1.1753	0.9493	-0.075	yes	down	-	-	-	-	-	-	-	HMDB0303682	Organic acids and derivatives	Carboxylic acids and derivatives	Amino acids, peptides, and analogues	-	710.382	1.97537	M+H-H2O	C36H53N7O9	0	44.5	metab_973	pos_974	pos	44.7	6.051	0.02981	6.374	0.02811
Betaine	1.97e-05	8.84e-05	1.1778	1.1788	0.9493	-0.0751	yes	down	C00719;_	-	-	map01100;map02010;map00260	Metabolic pathways;ABC transporters;Glycine, serine and threonine metabolism	Metabolism;Environmental Information Processing;Metabolism	Global and overview maps;Membrane transport;Amino acid metabolism	-;HMDB0000043;PW_C000030	Organic acids and derivatives	Carboxylic acids and derivatives	Amino acids, peptides, and analogues	107-43-7;6915-17-9	140.068	0.61655	M+Na	C5H11NO2	74.5	0	metab_4583	pos_4584	pos	53.9	6.497	0.03065	6.844	0.1083
Citronellyl Acetate	1.53e-07	1.7e-06	1.1764	1.1743	0.9382	-0.092	yes	down	C12298;_	-	-	-	-	-	-	HMDB0034160;HMDB0034844;LMFA07010812;LMPR0102010015	Lipids and lipid-like molecules	Fatty Acyls	Fatty alcohol esters	150-84-5;_;	243.16	6.39858	M+FA-H	C12H22O2	46.1	0	metab_7010	neg_2014	neg	48.3	4.979	0.01702	5.307	0.0601
22-Hydroxydocosanoic Acid	0.003134	0.006292	1.1759	1.1848	0.9241	-0.1138	yes	down	C19623	-	-	-	-	-	-	HMDB0302963	Lipids and lipid-like molecules	Fatty Acyls	Fatty acids and conjugates	-;_	374.362	6.18113	M+NH4	C22H44O3	0	86.1	metab_2016	pos_2017	pos	53.9	5.103	0.1193	5.522	0.237
6-Hydroxy-2-Aminopurine	4.43e-07	3.94e-06	1.1646	1.1607	0.9417	-0.0867	yes	down	C00242	Nucleic acids	Bases	map01100;map01232;map00230	Metabolic pathways;Nucleotide metabolism;Purine metabolism	Metabolism;Metabolism;Metabolism	Global and overview maps;Global and overview maps;Nucleotide metabolism	HMDB0000132	Organoheterocyclic compounds	Imidazopyrimidines	Purines and purine derivatives	73-40-5	152.056	1.9053	M+H	C5H5N5O	82	0	metab_4054	pos_4055	pos	54.7	5.213	0.05624	5.536	0.03972
1-(2-Methylbenzo[D]Oxazol-6-Yl)-3-(1,5-Naphthyridin-4-Yl)Urea	2.5e-07	2.5e-06	1.1603	1.1595	0.9375	-0.0931	yes	down	-	-	-	-	-	-	-	HMDB0247396	Organoheterocyclic compounds	Diazanaphthalenes	Naphthyridines	-	340.082	2.6414	M+Na-2H	C17H13N5O2	0	87.9	metab_8536	neg_3540	neg	53.6	4.818	0.0565	5.139	0.03082
(3S,7E,9R)-4,7-Megastigmadiene-3,9-Diol 9-[Apiosyl-(1->6)-Glucoside]	7.12e-10	2.52e-08	1.1517	1.1487	0.956	-0.0649	yes	down	-	-	-	-	-	-	-	HMDB0029766	Lipids and lipid-like molecules	Fatty Acyls	Fatty acyl glycosides	-	568.271	2.45752	M+ACN+Na	C24H40O11	0	64	metab_3841	pos_3842	pos	50.7	6.674	0.01768	6.981	0.02858
Genistein	1.38e-07	1.58e-06	1.1513	1.1473	0.954	-0.0679	yes	down	C06563	-	-	map01100;map01110;map00946	Metabolic pathways;Biosynthesis of secondary metabolites;Degradation of flavonoids	Metabolism;Metabolism;Metabolism	Global and overview maps;Global and overview maps;Biosynthesis of other secondary metabolites	HMDB0003217;LMPK12050218	Phenylpropanoids and polyketides	Isoflavonoids	Isoflav-2-enes	446-72-0;	269.046	6.025	M-H	C15H10O5	90.5	0	metab_7784	neg_2788	neg	57.5	6.491	0.01469	6.804	0.0571
Ala Ala	0.000232	0.0006832	1.1386	1.1435	0.939	-0.0908	yes	down	-	-	-	-	-	-	-	-	-	-	-	-	161.092	1.9053	M+H	C6H12N2O3	40.9	0	metab_899	pos_900	pos	47.1	5.279	0.01318	5.622	0.15
Tetradecyldiethanolamine	0.0005313	0.001383	1.1379	1.1463	0.9445	-0.0824	yes	down	-	-	-	-	-	-	-	-	-	-	-	-	302.305	6.12742	M+H	C18H39NO2	95.4	0	metab_1988	pos_1989	pos	57.1	6.111	0.04478	6.47	0.1697
12-Methyltridecanoic Acid	1.29e-05	6.23e-05	1.1323	1.1369	0.9497	-0.0745	yes	down	-	-	-	-	-	-	-	HMDB0031072	Lipids and lipid-like molecules	Fatty Acyls	Fatty acids and conjugates	2724-57-4	246.242	5.95683	M+NH4	C14H28O2	42.4	0	metab_1938	pos_1939	pos	46.7	6.055	0.03169	6.376	0.09408
Tetradecanedioic Acid	8.5e-07	6.66e-06	1.1319	1.1304	0.9367	-0.0944	yes	down	_;C11002	-	-	-	-	-	-	HMDB0000872	Lipids and lipid-like molecules	Fatty Acyls	Fatty acids and conjugates	821-38-5;	257.176	6.47128	M-H	C14H26O4	0	48.2	metab_7026	neg_2030	neg	47.8	4.557	0.01873	4.865	0.06777
Dethiobiotin	5.31e-05	0.0002003	1.1284	1.1312	0.9423	-0.0857	yes	down	C01909	-	-	map01100;map00780;map01240	Metabolic pathways;Biotin metabolism;Biosynthesis of cofactors	Metabolism;Metabolism;Metabolism	Global and overview maps;Metabolism of cofactors and vitamins;Global and overview maps	HMDB0003581	Lipids and lipid-like molecules	Fatty Acyls	Fatty acids and conjugates	533-48-2	259.13	1.92803	M+FA-H	C10H18N2O3	0	47.5	metab_5939	neg_943	neg	49.2	5.34	0.05989	5.667	0.1031
Sagopilone	4.35e-07	3.9e-06	1.1281	1.1243	0.9455	-0.0808	yes	down	-	-	-	-	-	-	-	HMDB0257445	Phenylpropanoids and polyketides	Macrolides and analogues	Not Available	-	561.3	4.4311	M+NH4	C30H41NO6S	0	81.5	metab_3125	pos_3126	pos	52.2	5.257	0.06233	5.56	0.01626
Aciclovir	7.2e-11	4.58e-09	1.1201	1.115	0.9532	-0.0692	yes	down	C06810	-	-	-	-	-	-	HMDB0014925	Organoheterocyclic compounds	Imidazopyrimidines	Purines and purine derivatives	59277-89-3	246.062	1.89608	M+Na-2H	C8H11N5O3	0	40.3	metab_8737	neg_3741	neg	46.4	5.883	0.01757	6.172	0.01785
Dihydroceramide	3.52e-06	2.16e-05	1.1186	1.1188	0.951	-0.0724	yes	down	C12126	-	-	map00600;map01100	Sphingolipid metabolism;Metabolic pathways	Metabolism;Metabolism	Lipid metabolism;Global and overview maps	HMDB0006752	Organic acids and derivatives	Carboxylic acids and derivatives	Carboxylic acid derivatives	-;_	362.325	6.3585	M+CH3OH+H	C19H39NO3	0	41.4	metab_2111	pos_2112	pos	45.7	5.925	0.05333	6.23	0.06187
8-Amino-7-Oxononanoic Acid	5.5e-05	0.0002068	1.107	1.0966	0.9418	-0.0865	yes	down	C01092	-	-	map01100;map00780;map01240	Metabolic pathways;Biotin metabolism;Biosynthesis of cofactors	Metabolism;Metabolism;Metabolism	Global and overview maps;Metabolism of cofactors and vitamins;Global and overview maps	HMDB0240687	Lipids and lipid-like molecules	Fatty Acyls	Fatty acids and conjugates	-;682799-71-9	186.113	5.04257	M-H	C9H17NO3	0	51.9	metab_7895	neg_2899	neg	48.1	4.967	0.03139	5.274	0.1079
5-[(4-Ethylphenyl)Methylene]-2-Thioxo-4-Thiazolidinone	5.64e-08	7.56e-07	1.1052	1.1033	0.9448	-0.0819	yes	down	-	-	-	-	-	-	-	HMDB0244284	Organoheterocyclic compounds	Azolidines	Thiazolidines	-	248.021	0.623017	M-H	C12H11NOS2	0	56.7	metab_9180	neg_4184	neg	47	4.931	0.02811	5.219	0.04064
Val-Glu-Pro-Ile-Pro-Tyr	2.51e-06	1.61e-05	1.0969	1.095	0.951	-0.0724	yes	down	-	-	-	-	-	-	-	HMDB0259739	Organic oxygen compounds	Organooxygen compounds	Alcohols and polyols	-	681.355	2.89318	M+H-2H2O	C35H52N6O10	0	42.3	metab_1382	pos_1383	pos	41.5	5.632	0.0637	5.922	0.03944
Minocycline	4.18e-07	3.8e-06	1.095	1.093	0.9455	-0.0809	yes	down	C07225	-	-	-	-	-	-	HMDB0015152	Phenylpropanoids and polyketides	Tetracyclines	Not Available	10118-90-8;	456.175	3.61787	M-H	C23H27N3O7	0	71.7	metab_6414	neg_1418	neg	48.7	4.957	0.03738	5.243	0.04775
Stallimycin	1.48e-05	6.98e-05	1.0915	1.0864	0.9524	-0.0703	yes	down	-	-	-	-	-	-	-	HMDB0251483	Organic nitrogen compounds	Organonitrogen compounds	N-arylamides	-	482.224	2.9166	M+H	C22H27N9O4	0	58.6	metab_3554	pos_3555	pos	48.8	5.884	0.07264	6.178	0.05686
Rhamnose	4.03e-07	3.69e-06	1.076	1.0754	0.946	-0.0801	yes	down	C00507	Carbohydrates	Monosaccharides	map01100;map00051;map01120	Metabolic pathways;Fructose and mannose metabolism;Microbial metabolism in diverse environments	Metabolism;Metabolism;Metabolism	Global and overview maps;Carbohydrate metabolism;Global and overview maps	HMDB0000849	Organic oxygen compounds	Organooxygen compounds	Carbohydrates and carbohydrate conjugates	3615-41-6	163.06	0.954767	M-H	C6H12O5	73	0	metab_5714	neg_718	neg	52	4.849	0.01833	5.126	0.05549
Solutol Hs 15	5.19e-07	4.45e-06	1.0742	1.074	0.9578	-0.0622	yes	down	C11317	-	-	-	-	-	-	HMDB0258368	Lipids and lipid-like molecules	Fatty Acyls	Fatty alcohols	61909-81-7;_	362.325	6.04253	M+NH4	C20H40O4	0	55.6	metab_2995	pos_2996	pos	49.5	6.267	0.04048	6.543	0.04422
Coproporphyrin I	5.98e-05	0.000221	1.0679	1.0599	0.9586	-0.061	yes	down	C05769	-	-	map01100;map01110;map00860	Metabolic pathways;Biosynthesis of secondary metabolites;Porphyrin metabolism	Metabolism;Metabolism;Metabolism	Global and overview maps;Global and overview maps;Metabolism of cofactors and vitamins	HMDB0000643;PW_C000502	Organoheterocyclic compounds	Tetrapyrroles and derivatives	Porphyrins	531-14-6	655.275	6.15055	M+H	C36H38N4O8	41.7	0	metab_1998	pos_1999	pos	46.5	6.626	0.06015	6.912	0.0873
Erythrono-1,4-Lactone	5.46e-06	3.1e-05	1.0637	1.0633	0.9466	-0.0791	yes	down	-	-	-	-	-	-	-	HMDB0000349	Organoheterocyclic compounds	Lactones	Gamma butyrolactones	17675-99-9	136.062	2.9483	M+NH4	C4H6O4	54.4	0	metab_1408	pos_1409	pos	47.9	4.931	0.05344	5.209	0.05666
Eriojaposide B	4.3e-07	3.88e-06	1.0593	1.0609	0.9575	-0.0627	yes	down	C17889;_	-	-	-	-	-	-	HMDB0038029	Lipids and lipid-like molecules	Fatty Acyls	Fatty acyl glycosides	-;351412-97-0	499.25	2.49568	M+H-H2O	C25H40O11	0	43.8	metab_3835	pos_3836	pos	44.3	6.031	0.02993	6.299	0.04855
Kapa	0.0006132	0.001556	1.0577	1.046	0.9448	-0.0819	yes	down	C01092	-	-	map01100;map00780;map01240	Metabolic pathways;Biotin metabolism;Biosynthesis of cofactors	Metabolism;Metabolism;Metabolism	Global and overview maps;Metabolism of cofactors and vitamins;Global and overview maps	HMDB0240687	Lipids and lipid-like molecules	Fatty Acyls	Fatty acids and conjugates	-	188.128	4.54883	M+H	C9H17NO3	65.8	0	metab_1846	pos_1847	pos	51.2	5.137	0.04174	5.437	0.1433
Polyoxyethylene 40 Monostearate	0.0005434	0.001407	1.0513	1.0583	0.9507	-0.073	yes	down	-	-	-	-	-	-	-	HMDB0032477	Lipids and lipid-like molecules	Fatty Acyls	Fatty acid esters	9004-99-3	346.331	6.11195	M+NH4	C20H40O3	0	74.2	metab_2969	pos_2970	pos	52.9	5.899	0.05779	6.205	0.1384
Pridinol	0.0003351	0.000936	1.0473	1.0605	0.9441	-0.0831	yes	down	-	-	-	-	-	-	-	HMDB0256770	Benzenoids	Benzene and substituted derivatives	Diphenylmethanes	-	318.18	4.22023	M+Na	C20H25NO	0	61.9	metab_1811	pos_1812	pos	49	4.978	0.08354	5.273	0.1073
Daidzein	1.4e-08	2.56e-07	1.0418	1.039	0.9606	-0.058	yes	down	C10208	-	-	map01100;map01110;map00946	Metabolic pathways;Biosynthesis of secondary metabolites;Degradation of flavonoids	Metabolism;Metabolism;Metabolism	Global and overview maps;Global and overview maps;Biosynthesis of other secondary metabolites	HMDB0003312;LMPK12050038	Phenylpropanoids and polyketides	Isoflavonoids	Isoflav-2-enes	486-66-8;	253.05	5.95783	M-H	C15H10O4	89.4	0	metab_7807	neg_2811	neg	57.1	6.191	0.01251	6.445	0.03556
2-(12-O-Beta-D-Glucosyl-11-Hydroxy-11-Methylethyl)-6,10-Dimethylspiro[4.5]-Dec-6-En-8-One	8.39e-06	4.44e-05	1.0385	1.0396	0.9588	-0.0607	yes	down	-	-	-	-	-	-	-	HMDB0302960	Lipids and lipid-like molecules	Prenol lipids	Terpene glycosides	-	469.24	2.60408	M+CH3OH+Na	C21H34O8	0	60.8	metab_1167	pos_1168	pos	50.1	6.146	0.04233	6.41	0.06551
Thr Arg Gly Glu Val	1.42e-06	1.02e-05	1.0366	1.0356	0.9576	-0.0624	yes	down	-	-	-	-	-	-	-	-	-	-	-	-	561.3	3.96255	M+H	C22H40N8O9	61.6	0	metab_3182	pos_3183	pos	51.1	5.834	0.05491	6.092	0.03017
Netilmicin	9.73e-08	1.2e-06	1.0351	1.0293	0.9604	-0.0582	yes	down	C07657	-	-	-	-	-	-	HMDB0015090	Organic oxygen compounds	Organooxygen compounds	Carbohydrates and carbohydrate conjugates	56391-56-1	498.291	3.28263	M+Na	C21H41N5O7	0	54.4	metab_1584	pos_1585	pos	49	6.095	0.03913	6.346	0.02345
D-Sorbitol	1.82e-05	8.29e-05	1.035	1.0343	0.9529	-0.0696	yes	down	C00794	Carbohydrates	Monosaccharides	map01100;map02060;map02010;map00051;map00052	Metabolic pathways;Phosphotransferase system (PTS);ABC transporters;Fructose and mannose metabolism;Galactose metabolism	Metabolism;Environmental Information Processing;Environmental Information Processing;Metabolism;Metabolism	Global and overview maps;Membrane transport;Membrane transport;Carbohydrate metabolism;Carbohydrate metabolism	HMDB0000247	Organic oxygen compounds	Organooxygen compounds	Carbohydrates and carbohydrate conjugates	50-70-4	181.071	0.599233	M-H	C6H14O6	82.1	0	metab_9306	neg_4310	neg	54.8	5.405	0.03543	5.672	0.07831
Methylnorlichexanthone	1.16e-05	5.75e-05	1.0336	1.0339	0.9515	-0.0717	yes	down	-	-	-	-	-	-	-	-	-	-	-	-	271.061	6.27057	M-H	C15H12O5	97.3	0	metab_7691	neg_2695	neg	58.4	5.201	0.01679	5.466	0.079
Canesceol	2.27e-06	1.48e-05	1.0319	1.0287	0.9602	-0.0586	yes	down	-	-	-	-	-	-	-	HMDB0034084	Lipids and lipid-like molecules	Steroids and steroid derivatives	Steroid lactones	82228-15-7	610.318	3.04232	M+ACN+H	C29H44O11	0	64.5	metab_3489	pos_3490	pos	48.7	6.203	0.06447	6.46	0.01153
Phe-Pro-Ile	2.52e-07	2.52e-06	1.031	1.0253	0.9588	-0.0607	yes	down	-	-	-	-	-	-	-	HMDB0304808	Organic acids and derivatives	Carboxylic acids and derivatives	Amino acids, peptides, and analogues	-	398.203	1.89752	M+Na	C20H29N3O4	0	61.3	metab_882	pos_883	pos	48.4	5.815	0.03289	6.065	0.03813
Manumycin A	8.23e-08	1.05e-06	1.0308	1.0291	0.9578	-0.0622	yes	down	C12111;_	-	-	-	-	-	-	HMDB0242678	Organic oxygen compounds	Organooxygen compounds	Carbonyl compounds	52665-74-4;_	571.237	2.31242	M+Na-2H	C31H38N2O7	0	57.4	metab_8573	neg_3577	neg	47.1	5.698	0.02515	5.949	0.03708
Ile Glu	8.09e-05	0.0002847	1.0086	1.0109	0.9555	-0.0657	yes	down	-	-	-	-	-	-	-	-	-	-	-	-	261.144	1.88192	M+H	C11H20N2O5	37.3	0	metab_825	pos_826	pos	45.8	5.642	0.05158	5.905	0.08702
Picolinic Acid	1.68e-08	2.96e-07	1.0039	0.9991	0.9627	-0.0548	yes	down	C10164	-	-	map01100;map00380	Metabolic pathways;Tryptophan metabolism	Metabolism;Metabolism	Global and overview maps;Amino acid metabolism	HMDB0002243	Organoheterocyclic compounds	Pyridines and derivatives	Pyridinecarboxylic acids and derivatives	98-98-6	124.039	1.00382	M+H	C6H5NO2	63.7	0	metab_4321	pos_4322	pos	52.1	6.069	0.02002	6.304	0.02936
Dimerum Acid	4.39e-08	6.3e-07	1.0026	0.998	0.9614	-0.0568	yes	down	-	-	-	-	-	-	-	HMDB0251372	Organic acids and derivatives	Carboximidic acids and derivatives	Carboximidic acids	-	483.246	4.73878	M-H	C22H36N4O8	0	51.9	metab_7939	neg_2943	neg	49.3	5.848	0.0295	6.083	0.02604
4-Oxoprolinate	5.62e-07	4.74e-06	1.0011	0.9976	0.9545	-0.0672	yes	down	-	-	-	-	-	-	-	HMDB0304793	Organic acids and derivatives	Carboxylic acids and derivatives	Amino acids, peptides, and analogues	-	164.011	1.20968	M+Cl	C5H7NO3	81.6	0	metab_5818	neg_822	neg	53.7	5.014	0.03312	5.253	0.04039
Prostaglandin D3	4.61e-09	1.08e-07	3.5944	3.5837	2.0387	1.0276	yes	up	C13802	-	-	-	-	-	-	HMDB0003034	Lipids and lipid-like molecules	Fatty Acyls	Eicosanoids	71902-47-1	355.185	2.41905	M+Na-H2O	C20H30O5	0	50.6	metab_1099	pos_1100	pos	44	5.902	0.05639	2.895	0.3944
Hydroxypelenolide	4.29e-11	3.18e-09	3.0289	3.0259	1.5703	0.6511	yes	up	-	-	-	-	-	-	-	HMDB0036663	Lipids and lipid-like molecules	Prenol lipids	Terpene lactones	17909-94-3	316.186	1.5075	M+ACN+Na	C15H24O3	0	59.2	metab_756	pos_757	pos	47.7	5.851	0.03136	3.726	0.1721
Tert-Butyl 4-(1H-Pyrazolo[3,4-D]Pyrimidin-4-Yl)Piperazine-1-Carboxylate	2.89e-10	1.28e-08	2.8293	2.8271	1.6339	0.7084	yes	up	-	-	-	-	-	-	-	HMDB0245674	Organoheterocyclic compounds	Diazinanes	Piperazines	-	303.156	3.52188	M-H	C14H20N6O2	0	44.8	metab_8292	neg_3296	neg	47.2	4.794	0.04108	2.934	0.1811
2-Aminooctanedioic Acid	0.00026	0.0007543	2.5452	2.5342	1.4891	0.5745	yes	up	-	-	-	-	-	-	-	-	-	-	-	-	224.069	2.70225	M+Cl	C8H15NO4	85.7	0	metab_8527	neg_3531	neg	54.2	5.197	0.0761	3.49	0.7556
(3R,4R)-3-Amino-1-Hydroxy-4-Methylpyrrolidin-2-One	3.5e-09	8.7e-08	2.4208	2.4163	1.3399	0.4221	yes	up	-	-	-	-	-	-	-	HMDB0243603	Organic acids and derivatives	Carboxylic acids and derivatives	Amino acids, peptides, and analogues	-	189.087	1.72902	M+Hac-H	C5H10N2O2	0	45.3	metab_5903	neg_907	neg	47.1	5.369	0.02788	4.007	0.1731
5-Hydroxyhexanoylglycine	5.91e-13	1.21e-10	2.3548	2.3463	1.2574	0.3305	yes	up	-	-	-	-	-	-	-	HMDB0094722	Organic acids and derivatives	Carboxylic acids and derivatives	Amino acids, peptides, and analogues	-	190.107	2.41905	M+H	C8H15NO4	0	40.2	metab_1095	pos_1096	pos	46.9	6.223	0.05913	4.949	0.03374
Ovalicin	3.05e-10	1.34e-08	2.2801	2.2773	1.301	0.3796	yes	up	C09674;_	-	-	-	-	-	-	HMDB0038120	Organic oxygen compounds	Organooxygen compounds	Alcohols and polyols	19683-98-8;_	317.135	3.18365	M+Na-2H	C16H24O5	0	41.4	metab_6242	neg_1246	neg	45.2	5.217	0.03617	4.01	0.1156
Glutarylglycine	1.19e-15	1.82e-12	2.2127	2.2075	1.2173	0.2837	yes	up	-	-	-	-	-	-	-	HMDB0000590	Organic acids and derivatives	Carboxylic acids and derivatives	Amino acids, peptides, and analogues	17686-38-3	190.071	1.9053	M+H	C7H11NO5	0	54.3	metab_4051	pos_4052	pos	49.9	6.307	0.01386	5.181	0.02917
Ribose-5-Phosphate	4.12e-10	1.67e-08	2.1802	2.1727	1.2362	0.3059	yes	up	-	-	-	-	-	-	-	HMDB0257215	Organic oxygen compounds	Organooxygen compounds	Carbohydrates and carbohydrate conjugates	-	229.012	0.638567	M-H	C5H11O8P	65.4	0	metab_5516	neg_520	neg	51.6	5.752	0.0832	4.653	0.07752
10-Hydroxydecanoic Acid	1.31e-08	2.46e-07	2.1354	2.1338	1.3053	0.3844	yes	up	C02774	-	-	-	-	-	-	HMDB0244272	Organic acids and derivatives	Hydroxy acids and derivatives	Medium-chain hydroxy acids and derivatives	1679-53-4;_	187.133	6.24657	M-H	C10H20O3	35.7	0	metab_6963	neg_1967	neg	44.6	4.562	0.05012	3.495	0.1491
Tetrahydrodipicolinate	2.43e-15	2e-12	2.1104	2.1035	1.196	0.2583	yes	up	C03972	-	-	map01100;map01110;map00300;map01120;map01230;map00261	Metabolic pathways;Biosynthesis of secondary metabolites;Lysine biosynthesis;Microbial metabolism in diverse environments;Biosynthesis of amino acids;Monobactam biosynthesis	Metabolism;Metabolism;Metabolism;Metabolism;Metabolism;Metabolism	Global and overview maps;Global and overview maps;Amino acid metabolism;Global and overview maps;Global and overview maps;Biosynthesis of other secondary metabolites	HMDB0012289	Organic acids and derivatives	Carboxylic acids and derivatives	Amino acids, peptides, and analogues	4226-22-6	170.045	1.95203	M-H	C7H9NO4	0	58.6	metab_6011	neg_1015	neg	50.4	6.235	0.01602	5.213	0.02712
1-Pyrroline-4-Hydroxy-2-Carboxylate	6.93e-18	2.56e-14	2.0347	2.0291	1.1617	0.2162	yes	up	C04282	-	-	map01100;map00470	Metabolic pathways;D-Amino acid metabolism	Metabolism;Metabolism	Global and overview maps;Metabolism of other amino acids	HMDB0002234	Organoheterocyclic compounds	Pyrrolines	Not Available	-;9054-77-7	188.056	1.95203	M+Hac-H	C5H7NO3	0	40.1	metab_6013	neg_1017	neg	46.5	6.832	0.00992	5.881	0.01293
Sedoheptulose 7-Phosphate	5.49e-07	4.65e-06	2.0303	2.0255	1.1926	0.2542	yes	up	C05382	-	-	map01100;map01110;map01250;map01120;map01200;map00710;map00540;map01230;map00030	Metabolic pathways;Biosynthesis of secondary metabolites;Biosynthesis of nucleotide sugars;Microbial metabolism in diverse environments;Carbon metabolism;Carbon fixation in photosynthetic organisms;Lipopolysaccharide biosynthesis;Biosynthesis of amino acids;Pentose phosphate pathway	Metabolism;Metabolism;Metabolism;Metabolism;Metabolism;Metabolism;Metabolism;Metabolism;Metabolism	Global and overview maps;Global and overview maps;Global and overview maps;Global and overview maps;Global and overview maps;Energy metabolism;Glycan biosynthesis and metabolism;Global and overview maps;Carbohydrate metabolism	HMDB0001068;HMDB0258206;HMDB0258206	Organic oxygen compounds	Organooxygen compounds	Carbohydrates and carbohydrate conjugates	-;_	289.033	0.772267	M-H	C7H15O10P	81.3	0	metab_5628	neg_632	neg	54.3	6.061	0.05075	5.082	0.2076
Hypoglycin B	8.32e-14	2.79e-11	2.0016	1.9954	1.1809	0.2399	yes	up	C08280	-	-	-	-	-	-	HMDB0029428	Organic acids and derivatives	Carboxylic acids and derivatives	Amino acids, peptides, and analogues	502-37-4	315.12	2.96715	M+FA-H	C12H18N2O5	0	55.9	metab_8502	neg_3506	neg	50.1	6.012	0.01614	5.091	0.03707
3-Ethoxypropanoic Acid	6.91e-08	8.95e-07	1.9735	1.9694	1.1949	0.2568	yes	up	-	-	-	-	-	-	-	-	-	-	-	-	117.055	3.61787	M-H	C5H10O3	93.5	0	metab_8254	neg_3258	neg	56.4	5.629	0.01077	4.711	0.1605
4-Guanidinobutanoic Acid	0.000164	0.0005092	1.9165	1.918	1.1524	0.2047	yes	up	C01035	-	-	map01100;map00330	Metabolic pathways;Arginine and proline metabolism	Metabolism;Metabolism	Global and overview maps;Amino acid metabolism	HMDB0003464	Organic acids and derivatives	Carboxylic acids and derivatives	Amino acids, peptides, and analogues	463-00-3	146.092	0.9201	M+H	C5H11N3O2	84.2	0	metab_4361	pos_4362	pos	55.9	7.22	0.04922	6.265	0.3974
Pe(20:1/0:0)	0.002106	0.004464	1.8959	1.882	1.2543	0.3269	yes	up	-	-	-	-	-	-	-	-	-	-	-	-	506.325	6.68197	M-H	C25H50NO7P	95.6	0	metab_7584	neg_2588	neg	56.3	5.016	0.05472	3.999	0.6033
Sarcosine	3.82e-08	5.62e-07	1.8666	1.8639	1.1378	0.1862	yes	up	C00213	-	-	map01100;map00330;map00260	Metabolic pathways;Arginine and proline metabolism;Glycine, serine and threonine metabolism	Metabolism;Metabolism;Metabolism	Global and overview maps;Amino acid metabolism;Amino acid metabolism	HMDB0000271;PW_C000185	Organic acids and derivatives	Carboxylic acids and derivatives	Amino acids, peptides, and analogues	107-97-1	90.0553	0.6392	M+H	C3H7NO2	90.4	0	metab_4531	pos_4532	pos	56.9	6.772	0.0191	5.952	0.1338
Pe(18:1/0:0)	8.72e-06	4.57e-05	1.8544	1.8412	1.1499	0.2015	yes	up	-	-	-	-	-	-	-	LMGP02050004	-	-	-	--	480.307	6.70368	M+H	C23H46NO7P	44.3	0	metab_2709	pos_2710	pos	47.2	6.412	0.0192	5.576	0.2466
3-Methyl-2-Oxovaleric Acid	3.07e-08	4.81e-07	1.8541	1.8477	1.151	0.2029	yes	up	C00671;C03465	Organic acids;-	Carboxylic acids;-	map01100;map01110;map00280;map00290;map01210;map00785;map01230	Metabolic pathways;Biosynthesis of secondary metabolites;Valine, leucine and isoleucine degradation;Valine, leucine and isoleucine biosynthesis;2-Oxocarboxylic acid metabolism;Lipoic acid metabolism;Biosynthesis of amino acids	Metabolism;Metabolism;Metabolism;Metabolism;Metabolism;Metabolism;Metabolism	Global and overview maps;Global and overview maps;Amino acid metabolism;Amino acid metabolism;Global and overview maps;Metabolism of cofactors and vitamins;Global and overview maps	HMDB0000491;PW_C000373	Organic acids and derivatives	Keto acids and derivatives	Short-chain keto acids and derivatives	24809-08-3;1460-34-0	129.055	4.47013	M-H	C6H10O3	63.3	0	metab_6659	neg_1663	neg	50.6	6.136	0.05846	5.331	0.1157
Glycerophosphocholine	0.0001984	0.0005973	1.8473	1.8428	1.186	0.246	yes	up	C00670	-	-	map00565;map00564	Ether lipid metabolism;Glycerophospholipid metabolism	Metabolism;Metabolism	Lipid metabolism;Lipid metabolism	HMDB0000086;PW_C000059	Lipids and lipid-like molecules	Glycerophospholipids	Glycerophosphocholines	28319-77-9	292.072	0.623017	M+Cl	C8H20NO6P	86.2	0	metab_9176	neg_4180	neg	55.2	5.657	0.01854	4.77	0.3805
Leucinic Acid	1.82e-09	5.21e-08	1.8214	1.8167	1.1555	0.2085	yes	up	-	-	-	-	-	-	-	HMDB0000665;LMFA01050381	Lipids and lipid-like molecules	Fatty Acyls	Fatty acids and conjugates	498-36-2;	131.07	4.97677	M-H	C6H12O3	40.7	0	metab_7909	neg_2913	neg	46	5.729	0.01963	4.958	0.09078
2-Guanidinobutanoic Acid	6.1e-06	3.4e-05	1.8089	1.8051	1.1435	0.1935	yes	up	-	-	-	-	-	-	-	HMDB0245137	Organic acids and derivatives	Carboxylic acids and derivatives	Amino acids, peptides, and analogues	-	146.092	0.707	M+H	C5H11N3O2	0	45.4	metab_4459	pos_4460	pos	45.6	6.358	0.0674	5.56	0.2166
Ketoleucine	7.47e-07	6.05e-06	1.7821	1.7781	1.1546	0.2074	yes	up	C00233	Organic acids	Carboxylic acids	map01100;map01110;map00280;map00290;map01210;map00785;map01230	Metabolic pathways;Biosynthesis of secondary metabolites;Valine, leucine and isoleucine degradation;Valine, leucine and isoleucine biosynthesis;2-Oxocarboxylic acid metabolism;Lipoic acid metabolism;Biosynthesis of amino acids	Metabolism;Metabolism;Metabolism;Metabolism;Metabolism;Metabolism;Metabolism	Global and overview maps;Global and overview maps;Amino acid metabolism;Amino acid metabolism;Global and overview maps;Metabolism of cofactors and vitamins;Global and overview maps	HMDB0000695;PW_C000547	Organic acids and derivatives	Keto acids and derivatives	Short-chain keto acids and derivatives	816-66-0	129.055	4.17527	M-H	C6H10O3	60.1	0	metab_8076	neg_3080	neg	50.1	5.667	0.05687	4.908	0.1616
Isoleucylhydroxyproline	7.11e-06	3.85e-05	1.7798	1.7787	1.1491	0.2005	yes	up	-	-	-	-	-	-	-	HMDB0028908	Organic acids and derivatives	Carboxylic acids and derivatives	Amino acids, peptides, and analogues	90965-80-3	243.135	2.29178	M-H	C11H20N2O4	0	56.9	metab_8576	neg_3580	neg	50.2	5.987	0.0212	5.21	0.2236
Leucylhydroxyproline	1.1e-05	5.5e-05	1.7766	1.7774	1.1349	0.1826	yes	up	-	-	-	-	-	-	-	HMDB0028930	Organic acids and derivatives	Carboxylic acids and derivatives	Amino acids, peptides, and analogues	63912-01-6	245.149	2.06128	M+H	C11H20N2O4	0	48	metab_3968	pos_3969	pos	48.5	6.56	0.01654	5.78	0.2365
Delta-Guanidinovaleric Acid	0.0004028	0.001092	1.7351	1.7438	1.1515	0.2035	yes	up	C13688	-	-	-	-	-	-	HMDB0250978	Lipids and lipid-like molecules	Fatty Acyls	Fatty acids and conjugates	462-93-1;_	160.108	1.88192	M+H	C6H13N3O2	0	41.8	metab_4129	pos_4130	pos	47.3	6.164	0.05539	5.353	0.378
Nepetaside	0.0004605	0.001223	1.7262	1.7317	1.1536	0.2062	yes	up	-	-	-	-	-	-	-	HMDB0038149	Lipids and lipid-like molecules	Prenol lipids	Terpene glycosides	114076-56-1	405.178	3.62587	M+Hac-H	C16H26O8	0	41.2	metab_8250	neg_3254	neg	46.7	6.023	0.04381	5.221	0.3822
Anagliptin	0.0008562	0.002068	1.7014	1.7111	1.1448	0.1951	yes	up	-	-	-	-	-	-	-	HMDB0248378	Organic acids and derivatives	Carboxylic acids and derivatives	Amino acids, peptides, and analogues	-	401.239	3.5012	M+NH4	C19H25N7O2	0	47.6	metab_3301	pos_3302	pos	46.3	6.325	0.04073	5.525	0.4162
4-Methyl-5-Thiazoleethanol	4.46e-08	6.34e-07	1.6905	1.6871	1.1409	0.1901	yes	up	C04294	-	-	map00730;map01100;map01240	Thiamine metabolism;Metabolic pathways;Biosynthesis of cofactors	Metabolism;Metabolism;Metabolism	Metabolism of cofactors and vitamins;Global and overview maps;Global and overview maps	HMDB0032985	Organoheterocyclic compounds	Azoles	Thiazoles	137-00-8	144.048	2.27997	M+H	C6H9NOS	59.6	0	metab_1031	pos_1032	pos	48.9	5.442	0.04208	4.77	0.1044
Dl-Arginine	0.0004219	0.001136	1.6859	1.6963	1.1201	0.1636	yes	up	C02385	-	-	-	-	-	-	HMDB0251511	Organic acids and derivatives	Carboxylic acids and derivatives	Amino acids, peptides, and analogues	-	175.119	0.6392	M+H	C6H14N4O2	0	41.6	metab_427	pos_428	pos	47.2	7.192	0.02219	6.421	0.3649
Lpe(18:1)	3.16e-07	3.02e-06	1.6802	1.668	1.1139	0.1557	yes	up	-	-	-	-	-	-	-	HMDB0011475	Lipids and lipid-like molecules	Glycerophospholipids	Glycerophosphoethanolamines	-	478.294	6.5418	M-H	C23H46NO7P	87.3	0	metab_7051	neg_2055	neg	56.1	6.501	0.02979	5.836	0.1335
L-Norleucine	0.0005078	0.001329	1.6761	1.6875	1.1106	0.1514	yes	up	C01933	-	-	-	-	-	-	HMDB0001645	Organic acids and derivatives	Carboxylic acids and derivatives	Amino acids, peptides, and analogues	327-57-1	132.102	1.51513	M+H	C6H13NO2	82.2	0	metab_757	pos_758	pos	54.9	7.719	0.009926	6.95	0.3735
Fumaric Acid	7.55e-06	4.06e-05	1.6748	1.6744	1.1433	0.1932	yes	up	C00122	-	-	map01100;map01220;map00220;map01110;map01120;map00650;map00190;map01200;map02020;map00760;map00250;map00620;map00350;map00020;map00360;map00643;map00720	Metabolic pathways;Degradation of aromatic compounds;Arginine biosynthesis;Biosynthesis of secondary metabolites;Microbial metabolism in diverse environments;Butanoate metabolism;Oxidative phosphorylation;Carbon metabolism;Two-component system;Nicotinate and nicotinamide metabolism;Alanine, aspartate and glutamate metabolism;Pyruvate metabolism;Tyrosine metabolism;Citrate cycle (TCA cycle);Phenyl…	Metabolism;Metabolism;Metabolism;Metabolism;Metabolism;Metabolism;Metabolism;Metabolism;Environmental Information Processing;Metabolism;Metabolism;Metabolism;Metabolism;Metabolism;Metabolism;Metabolism;Metabolism	Global and overview maps;Global and overview maps;Amino acid metabolism;Global and overview maps;Global and overview maps;Carbohydrate metabolism;Energy metabolism;Global and overview maps;Signal transduction;Metabolism of cofactors and vitamins;Amino acid metabolism;Carbohydrate metabolism;Amino acid metabolism;Carbohydrate metabolism;Amino acid metabolism;Xenobiotics biodegradation and metaboli…	HMDB0000134;PW_C000088	Organic acids and derivatives	Carboxylic acids and derivatives	Dicarboxylic acids and derivatives	110-17-8	115.003	1.3775	M-H	C4H4O4	55.3	0	metab_5850	neg_854	neg	48.6	5.512	0.107	4.821	0.1705
2-(3-Carboxy-3-Aminopropyl)-L-Histidine	1.84e-11	1.68e-09	1.6498	1.647	1.1344	0.182	yes	up	C04441	-	-	-	-	-	-	HMDB0011655	Organic acids and derivatives	Carboxylic acids and derivatives	Amino acids, peptides, and analogues	-;_	255.11	1.11392	M-H	C10H16N4O4	0	61.6	metab_8877	neg_3881	neg	49.9	5.308	0.03638	4.679	0.03057
Sn-Glycero-3-Phosphocholine	5.4e-06	3.07e-05	1.6497	1.6462	1.1047	0.1436	yes	up	C00670	-	-	map00565;map00564	Ether lipid metabolism;Glycerophospholipid metabolism	Metabolism;Metabolism	Lipid metabolism;Lipid metabolism	HMDB0000086	Lipids and lipid-like molecules	Glycerophospholipids	Glycerophosphocholines	28319-77-9	258.109	0.646833	M+	C8H21NO6P+	79.1	0	metab_4516	pos_4517	pos	53.7	6.998	0.03292	6.335	0.1829
Lysops(18:0/0:0)	8.33e-07	6.55e-06	1.6149	1.6021	1.1244	0.1691	yes	up	-	-	-	-	-	-	-	HMDB0240606	Lipids and lipid-like molecules	Glycerophospholipids	Glycerophosphoserines	119786-67-3	546.282	6.5418	M+Na-2H	C24H48NO9P	0	64.9	metab_7618	neg_2622	neg	50.1	5.578	0.01992	4.961	0.1397
Piperidine	0.0004169	0.001126	1.6011	1.6112	1.1217	0.1657	yes	up	C01746	-	-	-	-	-	-	HMDB0034301	Organoheterocyclic compounds	Piperidines	Not Available	110-89-4	86.0968	1.3759	M+H	C5H11N	55.5	0	metab_4217	pos_4218	pos	49	6.415	0.009676	5.719	0.3293
17-Aminogeldanamycin	5.58e-05	0.0002091	1.5957	1.5971	1.1049	0.1439	yes	up	-	-	-	-	-	-	-	HMDB0259661	Phenylpropanoids and polyketides	Macrolactams	Not Available	-	550.25	2.40388	M+Na-H2O	C28H39N3O8	0	70.8	metab_3863	pos_3864	pos	51.4	6.816	0.04139	6.169	0.234
5-Hydroxyindoleacetic Acid	2.43e-05	0.0001051	1.5798	1.5747	1.1333	0.1805	yes	up	C05635	-	-	map01100;map00380	Metabolic pathways;Tryptophan metabolism	Metabolism;Metabolism	Global and overview maps;Amino acid metabolism	HMDB0000763	Organoheterocyclic compounds	Indoles and derivatives	Indolyl carboxylic acids and derivatives	54-16-0	174.055	3.85323	M+H-H2O	C10H9NO3	0	62.6	metab_1744	pos_1745	pos	50.7	5.298	0.1171	4.675	0.1712
Gly Pro Val	0.000466	0.001235	1.5793	1.5869	1.1249	0.1697	yes	up	-	-	-	-	-	-	-	-	-	-	-	-	272.16	2.35797	M+H	C12H21N3O4	88.8	0	metab_3885	pos_3886	pos	55.7	6.09	0.07654	5.414	0.316
Olpadronic Acid	5.78e-05	0.0002153	1.5623	1.5621	1.1089	0.1492	yes	up	-	-	-	-	-	-	-	HMDB0255958	Organic acids and derivatives	Organic phosphonic acids and derivatives	Bisphosphonates	-	296.065	0.600967	M+CH3OH+H	C5H15NO7P2	0	45.6	metab_351	pos_352	pos	48	6.291	0.03203	5.673	0.226
Stearoyl Lysophosphatidylethanolamine	0.001215	0.002782	1.5599	1.5485	1.141	0.1903	yes	up	-	-	-	-	-	-	-	-	-	-	-	-	480.31	6.666	M-H	C23H48NO7P	85.8	0	metab_7588	neg_2592	neg	55.3	5.422	0.03508	4.752	0.3664
Ethyl 7-Epi-12-Hydroxyjasmonate Glucoside	0.00385	0.007532	1.5574	1.5748	1.151	0.2029	yes	up	-	-	-	-	-	-	-	HMDB0036340	Lipids and lipid-like molecules	Fatty Acyls	Fatty acyl glycosides	-	449.238	4.37645	M+CH3OH+H	C20H32O9	0	46.6	metab_3129	pos_3130	pos	47.8	5.534	0.06674	4.808	0.471
Gly Leu	5.44e-11	3.65e-09	1.5544	1.551	1.0869	0.1203	yes	up	-	-	-	-	-	-	-	-	-	-	-	-	377.238	0.942633	2M+H	C8H16N2O3	85.2	0	metab_605	pos_606	pos	56.2	6.988	0.03237	6.429	0.03421
1-(2,3-Dimethylphenyl)-3-[2-(1-Methylindol-3-Yl)-2-Pyridin-3-Ylethyl]Urea	1.5e-08	2.7e-07	1.5397	1.5394	1.1015	0.1394	yes	up	-	-	-	-	-	-	-	-	-	-	-	-	399.22	0.927683	M+H	C25H26N4O	54.5	0	metab_4355	pos_4356	pos	44.9	6.047	0.03638	5.49	0.07503
Alanylproline	0.0006048	0.001539	1.5389	1.5461	1.1188	0.162	yes	up	-	-	-	-	-	-	-	HMDB0028695	Organic acids and derivatives	Carboxylic acids and derivatives	Amino acids, peptides, and analogues	13485-59-1	373.207	3.08085	2M+H	C8H14N2O3	0	47.6	metab_1486	pos_1487	pos	48.6	6.091	0.08898	5.444	0.3097
4-[(2,4-Dihydroxy-3,3-Dimethylbutanoyl)Amino]Butanoic Acid	9.54e-07	7.32e-06	1.5378	1.5354	1.1007	0.1385	yes	up	-	-	-	-	-	-	-	HMDB0246316	Organic acids and derivatives	Carboxylic acids and derivatives	Amino acids, peptides, and analogues	-	234.133	3.46223	M+H	C10H19NO5	0	74.7	metab_1638	pos_1639	pos	53.6	6.196	0.03418	5.629	0.1269
Pe(17:1/0:0)	0.0003567	0.0009846	1.5216	1.5083	1.1091	0.1494	yes	up	-	-	-	-	-	-	-	LMGP02050008	-	-	-	--	464.278	6.47928	M-H	C22H44NO7P	95.9	0	metab_7638	neg_2642	neg	58	6.17	0.03811	5.563	0.2791
3 Hydroxycoumarin	0.001516	0.003358	1.5161	1.5335	1.1635	0.2185	yes	up	-	-	-	-	-	-	-	HMDB0002149	Phenylpropanoids and polyketides	Coumarins and derivatives	Hydroxycoumarins	939-19-5	207.029	3.94492	M+FA-H	C9H6O3	0	40.6	metab_6534	neg_1538	neg	45.6	4.682	0.2002	4.024	0.315
Atractylenolide Iii	1.43e-10	7.67e-09	1.5124	1.5106	1.0994	0.1367	yes	up	C17887;_	-	-	-	-	-	-	HMDB0248708	Lipids and lipid-like molecules	Prenol lipids	Terpene lactones	-;_	269.114	3.2432	M+Na-2H	C15H20O3	0	45.8	metab_6272	neg_1276	neg	46.4	5.873	0.03312	5.342	0.03653
2-Amino-4-[Carbamimidoyl(Methyl)Amino]Butanoic Acid	0.01951	0.03156	1.5009	1.4933	1.2582	0.3314	yes	up	-	-	-	-	-	-	-	HMDB0255374	Organic acids and derivatives	Carboxylic acids and derivatives	Amino acids, peptides, and analogues	-	175.119	5.08067	M+H	C6H14N4O2	0	45.8	metab_3072	pos_3073	pos	48	3.791	0.648	3.013	0.2245
Sporol	2.59e-11	2.17e-09	1.4991	1.4967	1.0846	0.1171	yes	up	C09678	-	-	-	-	-	-	HMDB0037070	Organoheterocyclic compounds	Dioxepanes	1,3-dioxepanes	101401-88-1	287.125	3.25773	M+Na-2H	C15H22O4	0	47	metab_6276	neg_1280	neg	46.9	6.669	0.0266	6.149	0.03074
Pyridoxal 5'-Phosphate	3.03e-08	4.76e-07	1.4962	1.4956	1.1052	0.1443	yes	up	C00018	Vitamins and cofactors	Cofactors	map00730;map01100;map00750;map01240	Thiamine metabolism;Metabolic pathways;Vitamin B6 metabolism;Biosynthesis of cofactors	Metabolism;Metabolism;Metabolism;Metabolism	Metabolism of cofactors and vitamins;Global and overview maps;Metabolism of cofactors and vitamins;Global and overview maps	HMDB0001491;PW_C001148	Organoheterocyclic compounds	Pyridines and derivatives	Pyridine carboxaldehydes	54-47-7	248.031	1.25168	M+H	C8H10NO6P	81.2	0	metab_4244	pos_4245	pos	53.8	5.526	0.03553	5	0.07685
Gln Gln	4.02e-08	5.85e-07	1.4883	1.4857	1.0972	0.1338	yes	up	-	-	-	-	-	-	-	-	-	-	-	-	275.134	0.707	M+H	C10H18N4O5	36.2	0	metab_500	pos_501	pos	44.6	5.892	0.07711	5.37	0.03883
(-)-Slaframine	7.45e-06	4.01e-05	1.4777	1.4781	1.1176	0.1604	yes	up	C06185;_	-	-	map01110	Biosynthesis of secondary metabolites	Metabolism	Global and overview maps	HMDB0243523	Organoheterocyclic compounds	Indolizidines	Not Available	20084-93-9;_	243.135	3.1102	M+FA-H	C10H18N2O2	0	44.3	metab_6214	neg_1218	neg	45.8	5.102	0.02108	4.565	0.1547
Glu Gly Ile	1.12e-11	1.14e-09	1.4746	1.4714	1.0709	0.0988	yes	up	-	-	-	-	-	-	-	-	-	-	-	-	318.165	1.89752	M+H	C13H23N3O6	60.7	0	metab_4077	pos_4078	pos	50.8	7.583	0.01465	7.081	0.03297
Cytidine	8.46e-11	5.29e-09	1.4491	1.4433	1.0992	0.1364	yes	up	C00475;_	Nucleic acids;-	Nucleosides;-	map00240;map01100;map02010;map01232	Pyrimidine metabolism;Metabolic pathways;ABC transporters;Nucleotide metabolism	Metabolism;Metabolism;Environmental Information Processing;Metabolism	Nucleotide metabolism;Global and overview maps;Membrane transport;Global and overview maps	HMDB0000089	Nucleosides, nucleotides, and analogues	Pyrimidine nucleosides	Not Available	65-46-3;_	302.099	1.27345	M+Hac-H	C9H13N3O5	0	61.1	metab_8831	neg_3835	neg	50.4	5.365	0.03304	4.881	0.02697
N2-Succinoylarginine	3.39e-14	1.22e-11	1.4454	1.4426	1.0832	0.1154	yes	up	-	-	-	-	-	-	-	HMDB0032764	Organic acids and derivatives	Carboxylic acids and derivatives	Amino acids, peptides, and analogues	2478-02-06	273.12	1.11392	M-H	C10H18N4O5	0	56.4	metab_5786	neg_790	neg	49.8	6.259	0.0114	5.778	0.01557
2-Hydroxybutyric Acid	5.88e-11	3.91e-09	1.4421	1.4372	1.0841	0.1165	yes	up	C05984	-	-	map00640	Propanoate metabolism	Metabolism	Carbohydrate metabolism	HMDB0000008;PW_C000004	Organic acids and derivatives	Hydroxy acids and derivatives	Alpha hydroxy acids and derivatives	-;3347-90-8;600-15-7	103.039	1.95203	M-H	C4H8O3	57.2	0	metab_6009	neg_1013	neg	49	6.188	0.02294	5.708	0.03366
Pe(19:0/0:0)	0.001373	0.003088	1.4318	1.4176	1.0949	0.1308	yes	up	-	-	-	-	-	-	-	LMGP02050028	-	-	-	--	494.325	6.7221	M-H	C24H50NO7P	75.5	0	metab_7100	neg_2104	neg	54.5	6.53	0.02531	5.964	0.3154
R-3-(Methylthio)-1-Hexanol	0.002151	0.004545	1.414	1.4276	1.1014	0.1394	yes	up	-	-	-	-	-	-	-	HMDB0040153	Organosulfur compounds	Thioethers	Dialkylthioethers	90180-89-5	166.125	2.40388	M+NH4	C7H16OS	0	43.8	metab_3866	pos_3867	pos	46	6.298	0.03581	5.718	0.3446
1-Phenylbiguanide	1.45e-06	1.03e-05	1.4126	1.4139	1.0901	0.1244	yes	up	-	-	-	-	-	-	-	HMDB0256437	Organic nitrogen compounds	Organonitrogen compounds	Guanidines	-	160.097	2.69768	M+H-H2O	C8H11N5	0	40.9	metab_3657	pos_3658	pos	45.1	5.808	0.05986	5.328	0.09992
Pe(19:1(9Z)/0:0)	0.005372	0.0101	1.4109	1.4041	1.1164	0.1589	yes	up	-	-	-	-	-	-	-	LMGP02050019	-	-	-	--	494.323	6.78835	M+H	C24H48NO7P	77.5	0	metab_2690	pos_2691	pos	50	5.725	0.03102	5.128	0.4123
2'-O-Methylcytidine	2.55e-11	2.16e-09	1.3997	1.3978	1.0663	0.0927	yes	up	-	-	-	-	-	-	-	HMDB0242132	Nucleosides, nucleotides, and analogues	Pyrimidine nucleosides	Not Available	-	275.134	1.0116	M+NH4	C10H15N3O5	0	62.4	metab_4316	pos_4317	pos	51	7.281	0.01864	6.828	0.03009
Tyrosyl-Threonine	9.13e-06	4.75e-05	1.3934	1.3906	1.0953	0.1313	yes	up	-	-	-	-	-	-	-	HMDB0029115	Organic acids and derivatives	Carboxylic acids and derivatives	Amino acids, peptides, and analogues	-	281.112	3.7772	M-H	C13H18N2O5	0	57.5	metab_6475	neg_1479	neg	47.6	5.473	0.06606	4.997	0.1255
Cinnamic Acid	0.002469	0.005103	1.3706	1.3848	1.1089	0.1492	yes	up	C10438	-	-	-	-	-	-	HMDB0000567;HMDB0000930;HMDB0000567;HMDB0000930	Phenylpropanoids and polyketides	Cinnamic acids and derivatives	Cinnamic acids	621-82-9;102-94-3;140-10-3	149.06	2.40388	M+H	C9H8O2	69.4	0	metab_3867	pos_3868	pos	51.6	5.599	0.0354	5.049	0.3335
Pe(17:1(9Z)/0:0)	0.001091	0.002539	1.3682	1.3605	1.0929	0.1282	yes	up	-	-	-	-	-	-	-	LMGP02050008	-	-	-	--	466.292	6.63438	M+H	C22H44NO7P	90.6	0	metab_2727	pos_2728	pos	56.6	6.046	0.03832	5.532	0.2752
L-Glutamic Gamma-Semialdehyde	0.0002211	0.0006552	1.3527	1.3592	1.0839	0.1163	yes	up	C01165	-	-	map01100;map01110;map00330;map00332;map01230	Metabolic pathways;Biosynthesis of secondary metabolites;Arginine and proline metabolism;Carbapenem biosynthesis;Biosynthesis of amino acids	Metabolism;Metabolism;Metabolism;Metabolism;Metabolism	Global and overview maps;Global and overview maps;Amino acid metabolism;Biosynthesis of other secondary metabolites;Global and overview maps	HMDB0002104	Organic acids and derivatives	Carboxylic acids and derivatives	Amino acids, peptides, and analogues	496-92-4	173.092	0.9201	M+ACN+H	C5H9NO3	0	57	metab_591	pos_592	pos	49.9	6.276	0.02432	5.79	0.2102
L-Phenylalanine	0.001971	0.004219	1.3269	1.3396	1.0695	0.0969	yes	up	C00079	Peptides	Amino acids	map01100;map00996;map00997;map01210;map02010;map00999;map01230;map00460;map01110;map00470;map00970;map00400;map00360	Metabolic pathways;Biosynthesis of various alkaloids;Biosynthesis of various other secondary metabolites;2-Oxocarboxylic acid metabolism;ABC transporters;Biosynthesis of various plant secondary metabolites;Biosynthesis of amino acids;Cyanoamino acid metabolism;Biosynthesis of secondary metabolites;D-Amino acid metabolism;Aminoacyl-tRNA biosynthesis;Phenylalanine, tyrosine and tryptophan biosynthe…	Metabolism;Metabolism;Metabolism;Metabolism;Environmental Information Processing;Metabolism;Metabolism;Metabolism;Metabolism;Metabolism;Genetic Information Processing;Metabolism;Metabolism	Global and overview maps;Biosynthesis of other secondary metabolites;Biosynthesis of other secondary metabolites;Global and overview maps;Membrane transport;Biosynthesis of other secondary metabolites;Global and overview maps;Metabolism of other amino acids;Global and overview maps;Metabolism of other amino acids;Translation;Amino acid metabolism;Amino acid metabolism	HMDB0000159;PW_C000104	Organic acids and derivatives	Carboxylic acids and derivatives	Amino acids, peptides, and analogues	63-91-2	166.086	2.39623	M+H	C9H11NO2	96.7	0	metab_3871	pos_3872	pos	58.7	7.834	0.03015	7.325	0.2985
Leucyl-Glutamine	7.91e-10	2.72e-08	1.3265	1.3256	1.0804	0.1115	yes	up	-	-	-	-	-	-	-	HMDB0028927	Organic acids and derivatives	Carboxylic acids and derivatives	Amino acids, peptides, and analogues	-	260.16	1.88972	M+H	C11H21N3O4	0	41.5	metab_836	pos_837	pos	45.7	5.498	0.01355	5.089	0.04323
Lycoperdic Acid	4.27e-09	1e-07	1.3264	1.3236	1.0807	0.112	yes	up	-	-	-	-	-	-	-	HMDB0030417	Organic acids and derivatives	Carboxylic acids and derivatives	Amino acids, peptides, and analogues	69086-72-2	216.051	1.11392	M-H	C8H11NO6	0	48.3	metab_5785	neg_789	neg	47.2	5.477	0.01788	5.068	0.05069
Benzoic Aldehyde	0.001448	0.003227	1.3202	1.3315	1.1083	0.1484	yes	up	C00261	-	-	map01100;map00627;map00623;map01120;map01220	Metabolic pathways;Aminobenzoate degradation;Toluene degradation;Microbial metabolism in diverse environments;Degradation of aromatic compounds	Metabolism;Metabolism;Metabolism;Metabolism;Metabolism	Global and overview maps;Xenobiotics biodegradation and metabolism;Xenobiotics biodegradation and metabolism;Global and overview maps;Global and overview maps	HMDB0006115	Benzenoids	Benzene and substituted derivatives	Benzoyl derivatives	100-52-7	107.049	2.39623	M+H	C7H6O	90.2	0	metab_1076	pos_1077	pos	56.3	5.074	0.03217	4.578	0.2778
Indoline	0.002356	0.004911	1.3172	1.3307	1.0762	0.1059	yes	up	-	-	-	-	-	-	-	HMDB0253472	Organoheterocyclic compounds	Indoles and derivatives	Indolines	-	120.081	2.39623	M+H	C8H9N	78.7	0	metab_1077	pos_1078	pos	54	7.15	0.03651	6.644	0.3046
Hydroxy-Lacosamide	1.93e-06	1.31e-05	1.3161	1.3148	1.0766	0.1065	yes	up	-	-	-	-	-	-	-	HMDB0061146	Organic acids and derivatives	Carboxylic acids and derivatives	Amino acids, peptides, and analogues	-	281.112	3.94492	M-H	C13H18N2O5	0	61.4	metab_6535	neg_1539	neg	48.7	5.89	0.01748	5.471	0.1032
Phenylpyruvic Acid	0.0005202	0.001358	1.3063	1.3017	1.092	0.127	yes	up	C00166	-	-	map01100;map01110;map01210;map00470;map01230;map00360;map00400	Metabolic pathways;Biosynthesis of secondary metabolites;2-Oxocarboxylic acid metabolism;D-Amino acid metabolism;Biosynthesis of amino acids;Phenylalanine metabolism;Phenylalanine, tyrosine and tryptophan biosynthesis	Metabolism;Metabolism;Metabolism;Metabolism;Metabolism;Metabolism;Metabolism	Global and overview maps;Global and overview maps;Global and overview maps;Metabolism of other amino acids;Global and overview maps;Amino acid metabolism;Amino acid metabolism	HMDB0000205;PW_C000131	Benzenoids	Benzene and substituted derivatives	Phenylpyruvic acid derivatives	156-06-9	163.039	4.7068	M-H	C9H8O3	72.3	0	metab_7954	neg_2958	neg	52.3	5.423	0.06505	4.966	0.2131
Glycylproline	0.0004237	0.00114	1.3042	1.3114	1.085	0.1177	yes	up	-	-	-	-	-	-	-	HMDB0000721	Organic acids and derivatives	Carboxylic acids and derivatives	Amino acids, peptides, and analogues	704-15-4	173.092	0.707	M+H	C7H12N2O3	93.4	0	metab_494	pos_495	pos	57	5.896	0.06627	5.434	0.209
Kainic Acid	2.93e-09	7.55e-08	1.3017	1.3009	1.0803	0.1114	yes	up	C12819;_	-	-	-	-	-	-	-;HMDB0253757	Organic acids and derivatives	Carboxylic acids and derivatives	Amino acids, peptides, and analogues	487-79-6;_	212.092	5.0375	M-H	C10H15NO4	66.2	0	metab_7902	neg_2906	neg	51.5	5.33	0.01226	4.934	0.04853
Hesperetin 7-Sulfate	3.01e-09	7.7e-08	1.296	1.2903	1.0737	0.1026	yes	up	-	-	-	-	-	-	-	HMDB0240525	Phenylpropanoids and polyketides	Flavonoids	O-methylated flavonoids	-	383.04	0.61655	M+H	C16H14O9S	0	41.1	metab_381	pos_382	pos	42.4	5.667	0.01207	5.278	0.0479
Pro Thr	2.81e-09	7.42e-08	1.2945	1.2901	1.067	0.0936	yes	up	-	-	-	-	-	-	-	-	-	-	-	-	217.118	2.41905	M+H	C9H16N2O4	37.9	0	metab_3855	pos_3856	pos	46.2	6.192	0.02697	5.803	0.04093
N1-Acetylspermidine	2.03e-09	5.75e-08	1.2911	1.2879	1.0737	0.1026	yes	up	C00612	-	-	-	-	-	-	HMDB0001276	Organic acids and derivatives	Carboximidic acids and derivatives	Carboximidic acids	-;14278-49-0	188.175	0.562567	M+H	C9H21N3O	91.1	0	metab_4708	pos_4709	pos	56.5	5.639	0.02216	5.252	0.04156
Suberylglycine	1.04e-09	3.42e-08	1.2891	1.2877	1.0691	0.0964	yes	up	-	-	-	-	-	-	-	HMDB0000953	Organic acids and derivatives	Carboxylic acids and derivatives	Amino acids, peptides, and analogues	60317-54-6	230.103	5.0375	M-H	C10H17NO5	72.6	0	metab_6767	neg_1771	neg	53.5	5.99	0.01353	5.603	0.04189
3-[(1-Carboxyvinyl)Oxy]Benzoic Acid	0.009085	0.01602	1.286	1.3084	1.1137	0.1553	yes	up	-	-	-	-	-	-	-	-	-	-	-	-	207.029	3.7054	M-H	C10H8O5	77.4	0	metab_6449	neg_1453	neg	54	5.241	0.1557	4.706	0.375
Pe(17:0/0:0)	0.00489	0.009301	1.2854	1.2855	1.0935	0.1289	yes	up	-	-	-	-	-	-	-	LMGP02050030	-	-	-	--	466.294	6.55778	M-H	C22H46NO7P	95.3	0	metab_7611	neg_2615	neg	57.8	5.779	0.0185	5.285	0.3363
D-Alpha-Hydroxyglutaric Acid	2.82e-11	2.31e-09	1.2824	1.2796	1.0596	0.0836	yes	up	-	-	-	-	-	-	-	-	-	-	-	-	147.029	1.06595	M-H	C5H8O5	92.2	0	metab_5774	neg_778	neg	56.9	6.751	0.01896	6.371	0.02317
Urocanic Acid	0.002387	0.004964	1.2735	1.2875	1.0925	0.1276	yes	up	C00785;_	-	-	map01100;map00340	Metabolic pathways;Histidine metabolism	Metabolism;Metabolism	Global and overview maps;Amino acid metabolism	HMDB0000301;HMDB0062562;PW_C000205	Organoheterocyclic compounds	Azoles	Imidazoles	104-98-3;3465-72-3;_	139.05	0.958233	M+H	C6H6N2O2	94.8	0	metab_4341	pos_4342	pos	57.3	5.634	0.03925	5.157	0.2865
3-Methylbenzaldehyde	0.001057	0.002471	1.259	1.2687	1.0943	0.13	yes	up	C07209;_	-	-	map01100;map01220;map00622;map01120	Metabolic pathways;Degradation of aromatic compounds;Xylene degradation;Microbial metabolism in diverse environments	Metabolism;Metabolism;Metabolism;Metabolism	Global and overview maps;Global and overview maps;Xenobiotics biodegradation and metabolism;Global and overview maps	HMDB0029637	Benzenoids	Benzene and substituted derivatives	Benzoyl derivatives	620-23-5;_	121.065	2.39623	M+H	C8H8O	0	51.3	metab_3873	pos_3874	pos	48.7	5.164	0.03569	4.719	0.2368
Gln Pro Ser	0.0001678	0.0005195	1.2564	1.2566	1.0821	0.1138	yes	up	-	-	-	-	-	-	-	-	-	-	-	-	331.16	1.08112	M+H	C13H22N4O6	35.3	0	metab_652	pos_653	pos	43.6	5.43	0.06987	5.018	0.1586
Alanylisoleucine	1.86e-09	5.29e-08	1.2533	1.2528	1.0523	0.0735	yes	up	-	-	-	-	-	-	-	HMDB0028690	Organic acids and derivatives	Carboxylic acids and derivatives	Amino acids, peptides, and analogues	29727-65-9	203.139	1.25168	M+H	C9H18N2O3	0	48.7	metab_4245	pos_4246	pos	49	7.386	0.01372	7.019	0.04207
Isovalerylglutamic Acid	1.18e-06	8.67e-06	1.2525	1.2509	1.082	0.1137	yes	up	-	-	-	-	-	-	-	HMDB0000726	Organic acids and derivatives	Carboxylic acids and derivatives	Amino acids, peptides, and analogues	80154-63-8	232.117	4.37645	M+H	C10H17NO5	0	45.4	metab_1824	pos_1825	pos	46.9	4.989	0.07409	4.611	0.05033
L-Histidine	0.0005854	0.001496	1.2351	1.2332	1.0869	0.1202	yes	up	C00135	Peptides	Amino acids	map01100;map01110;map02010;map00340;map00470;map01230;map00970;map00410;map00404	Metabolic pathways;Biosynthesis of secondary metabolites;ABC transporters;Histidine metabolism;D-Amino acid metabolism;Biosynthesis of amino acids;Aminoacyl-tRNA biosynthesis;beta-Alanine metabolism;Staurosporine biosynthesis	Metabolism;Metabolism;Environmental Information Processing;Metabolism;Metabolism;Metabolism;Genetic Information Processing;Metabolism;Metabolism	Global and overview maps;Global and overview maps;Membrane transport;Amino acid metabolism;Metabolism of other amino acids;Global and overview maps;Translation;Metabolism of other amino acids;Biosynthesis of other secondary metabolites	HMDB0000177;PW_C000116	Organic acids and derivatives	Carboxylic acids and derivatives	Amino acids, peptides, and analogues	71-00-1	154.061	0.599233	M-H	C6H9N3O2	69.5	0	metab_9311	neg_4315	neg	51.6	5.191	0.06957	4.776	0.1936
Pe(16:1/0:0)	0.0002273	0.0006707	1.2143	1.2027	1.0643	0.0899	yes	up	-	-	-	-	-	-	-	-	-	-	-	-	450.263	6.4066	M-H	C21H42NO7P	96	0	metab_7658	neg_2662	neg	58.4	6.308	0.03159	5.927	0.1636
(S)-2-Aceto-2-Hydroxybutanoic Acid	2.88e-09	7.52e-08	1.2096	1.205	1.0629	0.088	yes	up	C06006	-	-	map01100;map01210;map01110;map01230;map00290	Metabolic pathways;2-Oxocarboxylic acid metabolism;Biosynthesis of secondary metabolites;Biosynthesis of amino acids;Valine, leucine and isoleucine biosynthesis	Metabolism;Metabolism;Metabolism;Metabolism;Metabolism	Global and overview maps;Global and overview maps;Global and overview maps;Global and overview maps;Amino acid metabolism	HMDB0006900	Organic acids and derivatives	Keto acids and derivatives	Short-chain keto acids and derivatives	113919-07-6	188.091	1.9053	M+ACN+H	C6H10O4	0	42.2	metab_900	pos_901	pos	46.5	5.728	0.02824	5.389	0.03221
Cyclo(L-Phe-L-Pro)	5.22e-08	7.13e-07	1.2094	1.2068	1.0749	0.1042	yes	up	C11847;_	-	-	-	-	-	-	HMDB0250631	Organic acids and derivatives	Carboxylic acids and derivatives	Amino acids, peptides, and analogues	3705-26-8;_	265.096	3.12622	M+Na-2H	C14H16N2O2	0	41.4	metab_6217	neg_1221	neg	45.3	4.949	0.05084	4.604	0.02917
Gly Pro Ile	0.003087	0.006212	1.2048	1.2169	1.0735	0.1023	yes	up	-	-	-	-	-	-	-	-	-	-	-	-	286.175	2.9244	M+H	C13H23N3O4	35.1	0	metab_1398	pos_1399	pos	45.2	6.324	0.09147	5.891	0.2586
Bilobetin	1.61e-05	7.47e-05	1.1993	1.2008	1.0711	0.0992	yes	up	-	-	-	-	-	-	-	HMDB0030833	Phenylpropanoids and polyketides	Flavonoids	Biflavonoids and polyflavonoids	521-32-4;	551.099	6.10258	M-H	C31H20O10	0	55.3	metab_6912	neg_1916	neg	48.5	5.39	0.08653	5.032	0.07367
Succinic Acid	1.68e-06	1.16e-05	1.1946	1.1952	1.0479	0.0675	yes	up	C00042;_	Organic acids;-	Carboxylic acids;-	map01100;map01220;map00310;map01110;map00640;map00920;map01120;map00630;map01200;map00620;map00760;map00361;map00250;map02020;map00360;map00350;map00020;map00650;map00190;map00720	Metabolic pathways;Degradation of aromatic compounds;Lysine degradation;Biosynthesis of secondary metabolites;Propanoate metabolism;Sulfur metabolism;Microbial metabolism in diverse environments;Glyoxylate and dicarboxylate metabolism;Carbon metabolism;Pyruvate metabolism;Nicotinate and nicotinamide metabolism;Chlorocyclohexane and chlorobenzene degradation;Alanine, aspartate and glutamate metabo…	Metabolism;Metabolism;Metabolism;Metabolism;Metabolism;Metabolism;Metabolism;Metabolism;Metabolism;Metabolism;Metabolism;Metabolism;Metabolism;Environmental Information Processing;Metabolism;Metabolism;Metabolism;Metabolism;Metabolism;Metabolism	Global and overview maps;Global and overview maps;Amino acid metabolism;Global and overview maps;Carbohydrate metabolism;Energy metabolism;Global and overview maps;Carbohydrate metabolism;Global and overview maps;Carbohydrate metabolism;Metabolism of cofactors and vitamins;Xenobiotics biodegradation and metabolism;Amino acid metabolism;Signal transduction;Amino acid metabolism;Amino acid metaboli…	HMDB0000254;HMDB0303309;LMFA01170043;PW_C000174	Organic acids and derivatives	Carboxylic acids and derivatives	Dicarboxylic acids and derivatives	110-15-6;_;	117.018	1.47317	M-H	C4H6O4	95.4	0	metab_5867	neg_871	neg	57.1	7.574	0.01934	7.228	0.08301
2,5-Bis(Acetylamino)Pentanoic Acid	1.34e-10	7.27e-09	1.1877	1.185	1.0502	0.0707	yes	up	-	-	-	-	-	-	-	HMDB0242108	Organic acids and derivatives	Carboxylic acids and derivatives	Amino acids, peptides, and analogues	-	217.118	1.9053	M+H	C9H16N2O4	0	52.2	metab_4048	pos_4049	pos	49.6	6.835	0.01663	6.508	0.02515
N-Epsilon-Acetyl-L-Lysine	1.42e-09	4.27e-08	1.1823	1.1808	1.0403	0.0571	yes	up	C02727	-	-	map01100;map00310	Metabolic pathways;Lysine degradation	Metabolism;Metabolism	Global and overview maps;Amino acid metabolism	HMDB0000206	Organic acids and derivatives	Carboxylic acids and derivatives	Amino acids, peptides, and analogues	692-04-6	189.123	0.942633	M+H	C8H16N2O3	97.5	0	metab_602	pos_603	pos	58.7	8.407	0.02061	8.081	0.0322
Xanthosine 5'-Monophosphate	7.95e-05	0.0002806	1.1748	1.1794	1.0564	0.0791	yes	up	C00655	-	-	map01100;map01110;map01232;map00230	Metabolic pathways;Biosynthesis of secondary metabolites;Nucleotide metabolism;Purine metabolism	Metabolism;Metabolism;Metabolism;Metabolism	Global and overview maps;Global and overview maps;Global and overview maps;Nucleotide metabolism	HMDB0001554	Nucleosides, nucleotides, and analogues	Purine nucleotides	Purine ribonucleotides	523-98-8	363.035	1.20178	M-H	C10H13N4O9P	83	0	metab_5817	neg_821	neg	55.4	6.69	0.02201	6.333	0.1352
Nalpha-Acetyl-L-Lysine	1e-07	1.21e-06	1.1725	1.1711	1.045	0.0635	yes	up	C12989	-	-	-	-	-	-	HMDB0000446	Organic acids and derivatives	Carboxylic acids and derivatives	Amino acids, peptides, and analogues	1946-82-3	189.123	0.707	M+H	C8H16N2O3	41	0	metab_4458	pos_4459	pos	47.1	7.576	0.05347	7.25	0.02561
Glutaminyllysine	0.003522	0.006969	1.1638	1.1769	1.0704	0.0982	yes	up	-	-	-	-	-	-	-	HMDB0028802	Organic acids and derivatives	Carboxylic acids and derivatives	Amino acids, peptides, and analogues	45234-03-5	329.181	2.2409	M+CH3OH+Na	C11H22N4O4	0	63.9	metab_1021	pos_1022	pos	50.6	6.232	0.07233	5.822	0.2545
Hydroxyaniline Mustard	8.32e-07	6.55e-06	1.1552	1.1496	1.0633	0.0885	yes	up	-	-	-	-	-	-	-	HMDB0253255	Organic nitrogen compounds	Organonitrogen compounds	Nitrogen mustard compounds	-	214.021	1.3935	M-H2O-H	C10H13Cl2NO	0	47.7	metab_5855	neg_859	neg	38.1	5.326	0.01892	5.009	0.06987
Ala Leu	0.0009079	0.002176	1.1531	1.1595	1.0772	0.1073	yes	up	-	-	-	-	-	-	-	-	-	-	-	-	275.159	4.2749	M+CH3OH+Na	C9H20N2O4	45.3	0	metab_3137	pos_3138	pos	45.9	5.174	0.06821	4.803	0.1832
N-[(3S)-2-Oxotetrahydrofuran-3-Yl]Butanamide	3.66e-10	1.54e-08	1.1523	1.1512	1.054	0.0759	yes	up	-	-	-	-	-	-	-	HMDB0247190	Organic acids and derivatives	Carboxylic acids and derivatives	Amino acids, peptides, and analogues	-	216.087	3.88922	M+FA-H	C8H13NO3	0	62.3	metab_6509	neg_1513	neg	51.6	6.029	0.01424	5.72	0.02817
N-Alpha-Acetyllysine	7.73e-13	1.47e-10	1.1468	1.1442	1.0403	0.057	yes	up	C12989	-	-	-	-	-	-	HMDB0000446	Organic acids and derivatives	Carboxylic acids and derivatives	Amino acids, peptides, and analogues	1946-82-3	187.108	0.938783	M-H	C8H16N2O3	87.5	0	metab_5704	neg_708	neg	56.4	7.8	0.01195	7.498	0.01157
3H-Adrenaline	8.96e-09	1.83e-07	1.1443	1.143	1.0563	0.0791	yes	up	-	-	-	-	-	-	-	HMDB0246263	Organic oxygen compounds	Organooxygen compounds	Alcohols and polyols	-	230.103	4.8835	M+FA-H	C9H15NO3	0	67.5	metab_6747	neg_1751	neg	52.7	5.757	0.02076	5.45	0.03822
Isoleucyl-Glutamate	0.00292	0.005911	1.1428	1.1568	1.0672	0.0939	yes	up	-	-	-	-	-	-	-	HMDB0028906	Organic acids and derivatives	Carboxylic acids and derivatives	Amino acids, peptides, and analogues	-	521.281	3.37653	2M+H	C11H20N2O5	68.7	0	metab_1616	pos_1617	pos	50.3	6.192	0.02683	5.802	0.2431
2-Hydroxyflutamide	7.89e-07	6.29e-06	1.142	1.1359	1.0567	0.0796	yes	up	C14204	-	-	-	-	-	-	HMDB0060949	Benzenoids	Benzene and substituted derivatives	Trifluoromethylbenzenes	-	337.063	0.623017	M+FA-H	C11H11F3N2O4	0	47.5	metab_5491	neg_495	neg	46.3	5.775	0.02077	5.465	0.06711
Pe(15:0/0:0)	0.0008301	0.002016	1.1415	1.1233	1.0736	0.1024	yes	up	-	-	-	-	-	-	-	LMGP02050031	-	-	-	--	438.263	6.45528	M-H	C20H42NO7P	91.7	0	metab_7024	neg_2028	neg	55.8	5.092	0.0663	4.743	0.1695
3-Hydroxy-L-Proline	4.74e-08	6.61e-07	1.1356	1.1319	1.0651	0.091	yes	up	C04397	-	-	-	-	-	-	HMDB0002113	Organic acids and derivatives	Carboxylic acids and derivatives	Amino acids, peptides, and analogues	4298-08-02	132.065	2.08472	M+H	C5H9NO3	48	0	metab_989	pos_990	pos	48.3	4.942	0.03569	4.64	0.03648
Methional Diethyl Acetal	0.003096	0.006225	1.1344	1.1432	1.0765	0.1064	yes	up	-	-	-	-	-	-	-	HMDB0041608	Organic oxygen compounds	Organooxygen compounds	Ethers	16630-61-8	401.204	3.27382	2M+FA-H	C8H18O2S	0	54.8	metab_8382	neg_3386	neg	49.4	5.345	0.06091	4.965	0.2324
Alpha-Acetyllysine	5.85e-10	2.16e-08	1.1306	1.129	1.0426	0.0602	yes	up	-	-	-	-	-	-	-	HMDB0247927	Organic acids and derivatives	Carboxylic acids and derivatives	Amino acids, peptides, and analogues	-	187.108	0.716883	M-H	C8H16N2O3	0	52.3	metab_5582	neg_586	neg	49	7.263	0.01974	6.966	0.02493
Isoleucyl-Proline	0.0001062	0.0003557	1.1287	1.1256	1.0572	0.0802	yes	up	-	-	-	-	-	-	-	HMDB0011174	Organic acids and derivatives	Carboxylic acids and derivatives	Amino acids, peptides, and analogues	37462-92-3	229.154	2.83077	M+H	C11H20N2O3	47.8	0	metab_1354	pos_1355	pos	48.1	6.067	0.0939	5.739	0.09022
Lpe(16:0)	0.004241	0.008196	1.1256	1.1034	1.065	0.0909	yes	up	-	-	-	-	-	-	-	HMDB0011473	Lipids and lipid-like molecules	Glycerophospholipids	Glycerophosphoethanolamines	-	452.278	6.5263	M-H	C21H44NO7P	97.3	0	metab_7628	neg_2632	neg	58.4	6.06	0.06601	5.69	0.2372
7-Methylinosine	5.15e-08	7.06e-07	1.1255	1.121	1.0584	0.0818	yes	up	C05276	-	-	map01100;map01212;map00062;map00071	Metabolic pathways;Fatty acid metabolism;Fatty acid elongation;Fatty acid degradation	Metabolism;Metabolism;Metabolism;Metabolism	Global and overview maps;Global and overview maps;Lipid metabolism;Lipid metabolism	HMDB0003950	Lipids and lipid-like molecules	Fatty Acyls	Fatty acyl thioesters	20245-33-4	264.088	5.78057	M-H2O-H	C11H15N4O5+	0	46.9	metab_7838	neg_2842	neg	47.2	5.385	0.02092	5.088	0.04597
Thr Thr Thr	3.41e-07	3.19e-06	1.1249	1.123	1.0417	0.059	yes	up	-	-	-	-	-	-	-	-	-	-	-	-	385.171	2.41905	M+ACN+Na	C12H23N3O7	41.9	0	metab_1100	pos_1101	pos	46.7	7.537	0.03831	7.235	0.04945
1-Piperideine	4.33e-10	1.74e-08	1.1247	1.122	1.0458	0.0646	yes	up	C06181;_	-	-	map01100;map01110	Metabolic pathways;Biosynthesis of secondary metabolites	Metabolism;Metabolism	Global and overview maps;Global and overview maps	HMDB0243998	Not Available	Not Available	Not Available	-;_	84.0811	0.942633	M+H	C5H9N	0	44.9	metab_599	pos_600	pos	47.4	6.688	0.02594	6.395	0.01607
Gamma-Glutamylacetamide	5.35e-06	3.05e-05	1.1218	1.1181	1.0568	0.0798	yes	up	-	-	-	-	-	-	-	HMDB0252618	Organic acids and derivatives	Carboxylic acids and derivatives	Amino acids, peptides, and analogues	-	187.072	1.67302	M-H	C7H12N2O4	0	41	metab_8774	neg_3778	neg	44.9	5.652	0.0126	5.348	0.08443
Glycylleucine	4.43e-08	6.34e-07	1.1215	1.1224	1.0431	0.0609	yes	up	C02155	-	-	-	-	-	-	HMDB0000759	Organic acids and derivatives	Carboxylic acids and derivatives	Amino acids, peptides, and analogues	869-19-2	211.105	0.9201	M+Na	C8H16N2O3	0	60.6	metab_4359	pos_4360	pos	50.9	7.205	0.02108	6.907	0.04513
1-Nonadecanoyl-Glycero-3-Phosphoethanolamine	0.007303	0.01321	1.1177	1.1105	1.0637	0.089	yes	up	-	-	-	-	-	-	-	HMDB0243971	Lipids and lipid-like molecules	Glycerophospholipids	Glycerophosphoethanolamines	_;	496.338	6.92542	M+H	C24H50NO7P	0	71.4	metab_2656	pos_2657	pos	52.1	6.399	0.04748	6.016	0.2755
Spermidine	3.36e-06	2.07e-05	1.1095	1.1088	1.0637	0.0891	yes	up	C00315	-	-	map01100;map00480;map02010;map00330;map01053;map00410	Metabolic pathways;Glutathione metabolism;ABC transporters;Arginine and proline metabolism;Biosynthesis of siderophore group nonribosomal peptides;beta-Alanine metabolism	Metabolism;Metabolism;Environmental Information Processing;Metabolism;Metabolism;Metabolism	Global and overview maps;Metabolism of other amino acids;Membrane transport;Amino acid metabolism;Metabolism of terpenoids and polyketides;Metabolism of other amino acids	HMDB0001257;PW_C000971	Organic nitrogen compounds	Organonitrogen compounds	Amines	124-20-9	146.165	0.531417	M+H	C7H19N3	50.4	0	metab_4813	pos_4814	pos	48.2	5.01	0.02548	4.71	0.07561
Ziprasidone	0.007699	0.01384	1.1069	1.1065	1.0794	0.1102	yes	up	C07568	-	-	-	-	-	-	HMDB0014391	Organoheterocyclic compounds	Diazinanes	Piperazines	146939-27-7	411.108	4.42645	M-H	C21H21ClN4OS	0	44.1	metab_8012	neg_3016	neg	41.8	5.291	0.1376	4.902	0.2515
Succinic Anhydride	8.61e-07	6.73e-06	1.1061	1.1061	1.055	0.0772	yes	up	C19524	-	-	-	-	-	-	HMDB0032523	Organic acids and derivatives	Carboxylic acids and derivatives	Dicarboxylic acids and derivatives	108-30-5	99.0078	1.47317	M-H	C4H4O3	70.9	0	metab_8796	neg_3800	neg	51.4	5.659	0.01927	5.364	0.06468
Alpha-Phenylacetoacetonitrile	2.74e-05	0.0001166	1.1026	1.1063	1.0697	0.0972	yes	up	-	-	-	-	-	-	-	-	-	-	-	-	204.066	5.47855	M+FA-H	C10H9NO	45.7	0	metab_7864	neg_2868	neg	46.2	4.683	0.05426	4.378	0.08753
3-Methoxyphenylacetic Acid	2.15e-07	2.22e-06	1.095	1.0927	1.0532	0.0748	yes	up	-	-	-	-	-	-	-	HMDB0059969	Benzenoids	Phenol ethers	Anisoles	1798-09-0	165.055	5.27605	M-H	C9H10O3	89	0	metab_6793	neg_1797	neg	55.9	5.599	0.009809	5.316	0.05506
Lysope(16:1(9Z)/0:0)	0.0005773	0.00148	1.0943	1.0863	1.0538	0.0756	yes	up	-	-	-	-	-	-	-	HMDB0011504	Lipids and lipid-like molecules	Glycerophospholipids	Glycerophosphoethanolamines	-	452.276	6.52698	M+H	C21H42NO7P	81	0	metab_2767	pos_2768	pos	54.4	6.27	0.0335	5.95	0.1548
N2-Acetyl-L-Ornithine	5.36e-10	2.02e-08	1.0909	1.0894	1.042	0.0594	yes	up	C00437	-	-	map01100;map01210;map00220;map01110;map01230	Metabolic pathways;2-Oxocarboxylic acid metabolism;Arginine biosynthesis;Biosynthesis of secondary metabolites;Biosynthesis of amino acids	Metabolism;Metabolism;Metabolism;Metabolism;Metabolism	Global and overview maps;Global and overview maps;Amino acid metabolism;Global and overview maps;Global and overview maps	HMDB0003357	Organic acids and derivatives	Carboxylic acids and derivatives	Amino acids, peptides, and analogues	6205-08-09	175.107	0.654167	M+H	C7H14N2O3	49.5	0	metab_446	pos_447	pos	48.2	6.867	0.02366	6.59	0.01744
Asparagine Ethyl Ester	3.94e-09	9.43e-08	1.086	1.0845	1.0476	0.067	yes	up	-	-	-	-	-	-	-	-	-	-	-	-	161.092	0.66175	M+H	C6H12N2O3	51.7	0	metab_449	pos_450	pos	48.9	6.056	0.02029	5.781	0.02961
2',3'-Dideoxyadenosine	1.14e-09	3.68e-08	1.0778	1.0753	1.0529	0.0744	yes	up	-	-	-	-	-	-	-	HMDB0245544	Nucleosides, nucleotides, and analogues	Purine nucleosides	Purine 2'',3''-dideoxyribonucleosides	-	216.087	4.33248	M-H2O-H	C10H13N5O2	0	51.1	metab_8033	neg_3037	neg	47.2	5.375	0.02345	5.105	0.02021
3-Hydroxy-1,5-Diphenyl-1-Pentanone	0.0004226	0.001138	1.0775	1.0732	1.0728	0.1014	yes	up	-	-	-	-	-	-	-	-	-	-	-	-	299.128	6.70597	M+FA-H	C17H18O2	84.7	0	metab_7095	neg_2099	neg	53.4	4.539	0.03092	4.231	0.143
Levoglucosan	2.25e-06	1.48e-05	1.0765	1.0717	1.0591	0.0829	yes	up	C22350;_	-	-	-	-	-	-	-;HMDB0000640	Organoheterocyclic compounds	Oxepanes	Not Available	498-07-7	180.088	2.32682	M+NH4	C6H10O5	39	0	metab_3905	pos_3906	pos	45	4.998	0.05173	4.719	0.04864
Malonic Semialdehyde	2.08e-06	1.39e-05	1.0697	1.0719	1.0468	0.0661	yes	up	C00222	Organic acids	Carboxylic acids	map01100;map00720;map00640;map01120;map00562;map00625;map00240;map01200;map00410	Metabolic pathways;Carbon fixation pathways in prokaryotes;Propanoate metabolism;Microbial metabolism in diverse environments;Inositol phosphate metabolism;Chloroalkane and chloroalkene degradation;Pyrimidine metabolism;Carbon metabolism;beta-Alanine metabolism	Metabolism;Metabolism;Metabolism;Metabolism;Metabolism;Metabolism;Metabolism;Metabolism;Metabolism	Global and overview maps;Energy metabolism;Carbohydrate metabolism;Global and overview maps;Carbohydrate metabolism;Xenobiotics biodegradation and metabolism;Nucleotide metabolism;Global and overview maps;Metabolism of other amino acids	HMDB0011111	Organic oxygen compounds	Organooxygen compounds	Carbonyl compounds	926-61-4	133.013	0.930783	M+FA-H	C3H4O3	0	50.3	metab_5694	neg_698	neg	47.7	6.212	0.02447	5.934	0.06588
Pro Gly Val	0.0001991	0.0005991	1.0678	1.0698	1.0551	0.0774	yes	up	-	-	-	-	-	-	-	-	-	-	-	-	272.16	2.6899	M+H	C12H21N3O4	49.7	0	metab_3669	pos_3670	pos	47.6	5.743	0.06226	5.443	0.1132
Imidazolone A	2.67e-09	7.15e-08	1.0646	1.0642	1.0467	0.0659	yes	up	-	-	-	-	-	-	-	HMDB0253421	Organic acids and derivatives	Carboxylic acids and derivatives	Amino acids, peptides, and analogues	-	317.146	1.16993	M-H	C12H22N4O6	0	48.7	metab_8858	neg_3862	neg	47.9	5.914	0.01174	5.65	0.03102
Phosphate	1.58e-08	2.82e-07	1.064	1.0566	1.0428	0.0605	yes	up	C00009;_	-	-	map00195;map02024;map02010;map00190;map02020	Photosynthesis;Quorum sensing;ABC transporters;Oxidative phosphorylation;Two-component system	Metabolism;Cellular Processes;Environmental Information Processing;Metabolism;Environmental Information Processing	Energy metabolism;Cellular community - prokaryotes;Membrane transport;Energy metabolism;Signal transduction	HMDB0001429;PW_C001104;PW_C097007	Homogeneous non-metal compounds	Non-metal oxoanionic compounds	Non-metal phosphates	7664-38-2;14265-44-2;_	96.9687	0.638567	M-H	H3O4P	96.6	0	metab_9148	neg_4152	neg	57	6.401	0.01312	6.138	0.03724
Inosinic Acid	2.11e-06	1.41e-05	1.0509	1.0431	1.0447	0.0631	yes	up	C00130;_	-	-	map01100;map01110;map01232;map00230;map01240	Metabolic pathways;Biosynthesis of secondary metabolites;Nucleotide metabolism;Purine metabolism;Biosynthesis of cofactors	Metabolism;Metabolism;Metabolism;Metabolism;Metabolism	Global and overview maps;Global and overview maps;Global and overview maps;Nucleotide metabolism;Global and overview maps	HMDB0000175	Nucleosides, nucleotides, and analogues	Purine nucleotides	Purine ribonucleotides	131-99-7;_	347.04	1.12193	M-H	C10H13N4O8P	0	41.4	metab_5791	neg_795	neg	46.2	6.171	0.0361	5.907	0.05616
Gamma-Glutamylglutamine	3.69e-10	1.55e-08	1.0465	1.0432	1.0467	0.0659	yes	up	C05283	-	-	-	-	-	-	HMDB0011738	Organic acids and derivatives	Carboxylic acids and derivatives	Amino acids, peptides, and analogues	10148-81-9	274.104	0.685283	M-H	C10H17N3O6	93.4	0	metab_9109	neg_4113	neg	56.5	5.668	0.01681	5.415	0.01977
6-Acetamido-6-Deoxy-Castanospermine	4.39e-07	3.91e-06	1.0465	1.0467	1.0433	0.0612	yes	up	-	-	-	-	-	-	-	-	-	-	-	-	231.134	2.67428	M+H	C10H18N2O4	43.8	0	metab_3695	pos_3696	pos	47.6	6.31	0.03318	6.048	0.04503
5'-N-Methylcarboxamidoadenosine	2.99e-08	4.73e-07	1.0457	1.0418	1.0444	0.0626	yes	up	-	-	-	-	-	-	-	HMDB0246883	Nucleosides, nucleotides, and analogues	Purine nucleosides	Not Available	-	315.081	0.623017	M+Na-2H	C11H14N6O4	0	54.1	metab_9173	neg_4177	neg	48.1	6.003	0.02407	5.748	0.03322
1-Hexadecanoyl-Sn-Glycero-3-Phosphoethanolamine	0.005618	0.0105	1.0356	1.0157	1.0575	0.0807	yes	up	-	-	-	-	-	-	-	LMGP02050002	-	-	-	--	454.292	6.673	M+H	C21H44NO7P	67.8	0	metab_2239	pos_2240	pos	51.1	5.881	0.0374	5.561	0.2199
N-Acetyl-S-(2-Cyanoethyl)-L-Cysteine	0.00229	0.004797	1.0283	1.0339	1.0532	0.0748	yes	up	-	-	-	-	-	-	-	HMDB0255060	Organic acids and derivatives	Carboxylic acids and derivatives	Amino acids, peptides, and analogues	-	249.09	2.50348	M+CH3OH+H	C8H12N2O3S	0	45.4	metab_3833	pos_3834	pos	41	6.033	0.1023	5.728	0.1534
4-Hydroxyalprazolam	5.26e-08	7.17e-07	1.0228	1.0181	1.0457	0.0644	yes	up	-	-	-	-	-	-	-	HMDB0060554	Organoheterocyclic compounds	Benzodiazepines	1,4-benzodiazepines	-	359.045	0.772267	M+Cl	C17H13ClN4O	0	61.5	metab_9035	neg_4039	neg	43	5.609	0.01581	5.364	0.03854
Epinephrine	0.0001353	0.0004374	1.0224	1.0229	1.0549	0.0772	yes	up	C00788	Hormones and transmitters;Hormones and transmitters	Other hormones;Neurotransmitters	map01100;map02024;map02020;map00350	Metabolic pathways;Quorum sensing;Two-component system;Tyrosine metabolism	Metabolism;Cellular Processes;Environmental Information Processing;Metabolism	Global and overview maps;Cellular community - prokaryotes;Signal transduction;Amino acid metabolism	HMDB0000068;PW_C000048	Benzenoids	Phenols	Benzenediols	51-43-4	184.097	2.76055	M+H	C9H13NO3	42.9	0	metab_1324	pos_1325	pos	46.3	5.204	0.07516	4.933	0.08186
Indolelactic Acid	1.1e-07	1.3e-06	1.0205	1.0196	1.0434	0.0613	yes	up	C02043	-	-	-	-	-	-	HMDB0000671	Organoheterocyclic compounds	Indoles and derivatives	Indolyl carboxylic acids and derivatives	7417-65-4	264.088	5.255	M+Hac-H	C11H11NO3	0	62.4	metab_6789	neg_1793	neg	52	5.94	0.01102	5.693	0.04405
N-(2-Oxooxolan-3-Yl)Hexanamide	1.65e-06	1.15e-05	1.0163	1.0203	1.0521	0.0733	yes	up	-	-	-	-	-	-	-	-	-	-	-	-	217.154	3.71267	M+NH4	C10H17NO3	50.8	0	metab_3253	pos_3254	pos	48.1	5.046	0.02259	4.796	0.05734
Roccellic Acid	4.54e-06	2.67e-05	1.0111	1.0075	1.0398	0.0563	yes	up	-	-	-	-	-	-	-	-	-	-	-	-	299.223	6.69797	M-H	C17H32O4	90.7	0	metab_7578	neg_2582	neg	57.4	6.45	0.01519	6.203	0.06623
Elemicin	2.83e-07	2.77e-06	1.0066	1.0003	1.0538	0.0756	yes	up	C10451	-	-	-	-	-	-	HMDB0033778	Benzenoids	Phenol ethers	Anisoles	487-11-6	207.102	6.14257	M-H	C12H16O3	58.8	0	metab_7742	neg_2746	neg	49	4.662	0.03517	4.424	0.03352
Ethyl Myristate	1.15e-05	5.72e-05	1.0047	1.0008	1.0402	0.0569	yes	up	-	-	-	-	-	-	-	HMDB0034153	Lipids and lipid-like molecules	Fatty Acyls	Fatty acid esters	124-06-1	255.233	6.69797	M-H	C16H32O2	73.6	0	metab_7579	neg_2583	neg	54.1	6.391	0.0193	6.144	0.07287
N-(3-(Dimethylamino)Propyl)Acrylamide	0.0005742	0.001473	1.0026	1.0101	1.0529	0.0743	yes	up	-	-	-	-	-	-	-	HMDB0246231	Organic acids and derivatives	Carboxylic acids and derivatives	Acrylic acids and derivatives	-	215.14	3.92103	M+Hac-H	C8H16N2O	0	46.5	metab_6521	neg_1525	neg	48.2	5.516	0.0149	5.239	0.1361
Ecgonine	9.78e-07	7.46e-06	1.0025	0.9999	1.0387	0.0547	yes	up	C10858	-	-	-	-	-	-	HMDB0006548	Alkaloids and derivatives	Tropane alkaloids	Not Available	481-37-8	203.139	0.707	M+NH4	C9H15NO3	42.3	0	metab_496	pos_497	pos	47.5	6.475	0.04763	6.234	0.02943
Pantothenic Acid	0.0004372	0.001171	1.0012	1.0061	1.0402	0.0569	yes	up	C00864;_	Vitamins and cofactors;-	Vitamins;-	map01100;map01110;map00770;map00410;map01240	Metabolic pathways;Biosynthesis of secondary metabolites;Pantothenate and CoA biosynthesis;beta-Alanine metabolism;Biosynthesis of cofactors	Metabolism;Metabolism;Metabolism;Metabolism;Metabolism	Global and overview maps;Global and overview maps;Metabolism of cofactors and vitamins;Metabolism of other amino acids;Global and overview maps	HMDB0000210;HMDB0250782;PW_C000136	Organic oxygen compounds	Organooxygen compounds	Alcohols and polyols	79-83-4;_	220.118	2.76055	M+H	C9H17NO5	99.2	0	metab_3624	pos_3625	pos	59.1	6.982	0.08456	6.712	0.09716

## Sheet: Table S4
Table S4 Sequencing summary of PM1 strain samples under 0 and 50 mM Na₂SeO₃ treatments
Sample Name	Raw Bases (bp)	Clean Bases (bp)	Clean Q20(%)	Clean Q30(%)
CK-1	3292114382	2970901105	98.39	94.9
CK-2	3341822072	3010606223	98.44	95.06
CK-3	3256206280	3021257718	98.32	94.73
50mM-1	3320180450	3056611657	98.34	94.73
50mM-2	3315600922	3108164619	98.32	94.68
50mM-3	3649994348	3442059832	98.38	94.89

## Sheet: Table S5
Table S5 Summary of functional annotation of the PM1 transcriptome
Feature type	Value
Genome Size (bp)	6373845
GC Content(%)	62.48
CDS No.	5916
Genes of NR (Percent(%))	5914(99.97)
Genes of Swiss-Prot (Percent(%))	4223(71.38)
Genes of Pfam (Percent(%))	5153(87.1)
Genes of COG (Percent(%))	4956(83.77)
Genes of GO (Percent(%))	3747(63.34)
Genes of KEGG (Percent(%))	2765(46.74)
Genes of CAZy (Percent(%))	117(1.98)
Genes of CARD (Percent(%))	500(8.45)
Genes of VFDB (Percent(%))	1461(24.7)

## Sheet: Table S6
Table S6 Identification of differentially expressed genes in Rhodococcus qingshengii PM1 under selenite stress
seq_id	fc	log2fc	pvalue	padjust	significant	regulate	gene_name	description	start	end	strand	cog	cog_description	cog_class1	KO_id	KO_name	KO_des	paths	paths_class1	paths_class2	pfam	go	go_lev2	nr	swissprot	gene_type	aro_accession	aro_description	drug_class	resistance_mechanism	amr_gene_family	aro_name	family	family_description	class	class_description	vf_id	vf_name	vf_function	vf_category
N6G92_RS00130	101.252	6.6618	8.75e-174	5.32e-170	yes	up	N6G92_RS00130	FAD-linked oxidase C-terminal domain-containing protein	29160	30527	+	COG0277(C:Energy production and conversion)	COG0277(FAD/FMN-containing lactate dehydrogenase/glycolate oxidase)	METABOLISM	K00104	glcD	glycolate dehydrogenase FAD-linked subunit [EC:1.1.99.14]	map00630(Glyoxylate and dicarboxylate metabolism)	Metabolism	Carbohydrate metabolism	PF02913.23(FAD-oxidase_C:FAD linked oxidases, C-terminal domain); PF01565.27(FAD_binding_4:FAD binding domain)	GO:0003824(molecular_function:catalytic activity); GO:0071949(molecular_function:FAD binding)	GO:0003824;GO:0005488	EEN87735.1(putative glycolate oxidase, subunit GlcD [Rhodococcus erythropolis SK121] >KLN67465.1 FAD-linked oxidase [Rhodococcus erythropolis] >RGP46811.1 FAD-linked oxidase [Rhodococcus erythropolis] >THJ65355.1 FAD-binding protein [Rhodococcus qingshengii])	sp|P94535|GLCD_BACSU(Glycolate oxidase subunit GlcD OS=Bacillus subtilis (strain 168) OX=224308 GN=glcD PE=3 SV=1)	ref_gene							AA4	vanillyl-alcohol oxidase (EC 1.1.3.38)	AA	Auxiliary Activities
N6G92_RS21490	250.217	7.96704	1.02e-172	3.11e-169	yes	up	N6G92_RS21490	WhiB family transcriptional regulator	4702241	4701924	-				K18955	whiB1_2_3_4	WhiB family transcriptional regulator, redox-sensing transcriptional regulator				PF02467.20(Whib:Transcription factor WhiB)	GO:0005737(cellular_component:cytoplasm); GO:0051539(molecular_function:4 iron, 4 sulfur cluster binding); GO:0035731(molecular_function:dinitrosyl-iron complex binding); GO:0006355(biological_process:regulation of transcription, DNA-templated); GO:0003677(molecular_function:DNA binding); GO:0046872(molecular_function:metal ion binding)	GO:0005488;GO:0065007;GO:0110165	WP_003946343.1(MULTISPECIES: WhiB family transcriptional regulator [Rhodococcus] >ERB51086.1 transcriptional regulator [Rhodococcus sp. P27] >MBT2275728.1 WhiB family transcriptional regulator [Rhodococcus qingshengii] >MCD2153239.1 WhiB family transcriptional regulator [Rhodococcus cerastii] >MYV26146.1 WhiB family transcriptional regulator [Rhodococcus erythropolis] >OCC20639.1 transcription fa…	sp|A0QST8|WHIB3_MYCS2(Redox-responsive transcriptional regulator WhiB3 OS=Mycolicibacterium smegmatis (strain ATCC 700084 / mc(2)155) OX=246196 GN=whiB3 PE=2 SV=1)	ref_gene											VFG009791(gb|WP_011895745)	WhiB3 (VF0288)	Interact with the C-terminal region of SigA (RpoV), the principal sigma factor to activate expression of virulence determinants	Regulation
N6G92_RS21485	64.1006	6.00227	6.77e-136	1.37e-132	yes	up	xylB	xylulokinase	4701899	4700502	-	COG1070(G:Carbohydrate transport and metabolism)	COG1070(Sugar (pentulose or hexulose) kinase)	METABOLISM	K00854	xylB	xylulokinase [EC:2.7.1.17]	map00040(Pentose and glucuronate interconversions)	Metabolism	Carbohydrate metabolism	PF00370.25(FGGY_N:FGGY family of carbohydrate kinases, N-terminal domain); PF02782.20(FGGY_C:FGGY family of carbohydrate kinases, C-terminal domain)	GO:0042732(biological_process:D-xylose metabolic process); GO:0004856(molecular_function:xylulokinase activity); GO:0005524(molecular_function:ATP binding); GO:0005998(biological_process:xylulose catabolic process)	GO:0003824;GO:0008152;GO:0005488	WP_064443887.1(MULTISPECIES: xylulokinase [Rhodococcus] >AZI63575.1 xylulokinase [Rhodococcus sp. NJ-530] >MBS3691161.1 xylulokinase [Rhodococcus qingshengii] >MCZ4616119.1 xylulokinase [Rhodococcus qingshengii] >MDE8644450.1 xylulokinase [Rhodococcus qingshengii] >ORC28324.1 xylulokinase [Rhodococcus qingshengii])	sp|P12867|XYLB_ACTM4(Xylulose kinase OS=Actinoplanes missouriensis (strain ATCC 14538 / DSM 43046 / CBS 188.64 / JCM 3121 / NBRC 102363 / NCIMB 12654 / NRRL B-3342 / UNCC 431) OX=512565 GN=xylB PE=3 SV=3)	ref_gene
N6G92_RS09870	40.3544	5.33465	5.06e-122	7.69e-119	yes	up	N6G92_RS09870	error-prone DNA polymerase	2150174	2153461	+	COG0587(L:Replication, recombination and repair)	COG0587(DNA polymerase III, alpha subunit)	INFORMATION STORAGE AND PROCESSING	K14162	dnaE2	error-prone DNA polymerase [EC:2.7.7.7]				PF07733.16(DNA_pol3_alpha:Bacterial DNA polymerase III alpha NTPase domain); PF17657.5(DNA_pol3_finger:Bacterial DNA polymerase III alpha subunit finger domain); PF02811.23(PHP:PHP domain); PF14579.10(HHH_6:Helix-hairpin-helix motif); PF01336.29(tRNA_anti-codon:OB-fold nucleic acid binding domain); PF12836.11(HHH_3:Helix-hairpin-helix motif)	GO:0003887(molecular_function:DNA-directed DNA polymerase activity); GO:0005737(cellular_component:cytoplasm); GO:0008408(molecular_function:3'-5' exonuclease activity); GO:0006260(biological_process:DNA replication); GO:0006281(biological_process:DNA repair)	GO:0110165;GO:0009987;GO:0003824;GO:0008152;GO:0050896	WP_261258724.1(error-prone DNA polymerase [Rhodococcus qingshengii] >UXF69320.1 error-prone DNA polymerase [Rhodococcus qingshengii])	sp|Q5Z1D1|DNAE2_NOCFA(Error-prone DNA polymerase OS=Nocardia farcinica (strain IFM 10152) OX=247156 GN=dnaE2 PE=3 SV=1)	ref_gene
N6G92_RS22530	67.4002	6.07468	9.61e-108	1.17e-104	yes	up	N6G92_RS22530	alpha-ketoglutarate-dependent dioxygenase AlkB	4912458	4913090	+	COG3145(L:Replication, recombination and repair)	COG3145(Alkylated DNA repair dioxygenase AlkB)	INFORMATION STORAGE AND PROCESSING							PF13532.10(2OG-FeII_Oxy_2:2OG-Fe(II) oxygenase superfamily)	GO:0006307(biological_process:DNA dealkylation involved in DNA repair); GO:0035552(biological_process:oxidative single-stranded DNA demethylation); GO:0051213(molecular_function:dioxygenase activity)	GO:0009987;GO:0003824;GO:0008152	WP_007733562.1(MULTISPECIES: alpha-ketoglutarate-dependent dioxygenase AlkB [Rhodococcus] >MBT2274364.1 alpha-ketoglutarate-dependent dioxygenase AlkB [Rhodococcus qingshengii] >MYV25945.1 alpha-ketoglutarate-dependent dioxygenase AlkB [Rhodococcus erythropolis] >OCC20470.1 DNA repair protein [Prescottella equi] >ANQ70044.1 DNA repair protein [Rhodococcus sp. 008] >AZI63759.1 alpha-ketoglutarate-…	sp|Q8K1E6|ALKB3_MOUSE(Alpha-ketoglutarate-dependent dioxygenase alkB homolog 3 OS=Mus musculus OX=10090 GN=Alkbh3 PE=1 SV=1)	ref_gene
N6G92_RS21495	186.093	7.53988	3.36e-107	3.4e-104	yes	up	N6G92_RS21495	DUF3263 domain-containing protein	4702541	4702311	-										PF11662.12(DUF3263:Protein of unknown function (DUF3263))			WP_030534904.1(MULTISPECIES: DUF3263 domain-containing protein [Rhodococcus] >MBP2524493.1 hypothetical protein [Rhodococcus sp. PvP104] >MCC4306029.1 DUF3263 domain-containing protein [Rhodococcus sp. 3-2] >MCD2130557.1 DUF3263 domain-containing protein [Rhodococcus qingshengii] >MCJ0897602.1 DUF3263 domain-containing protein [Rhodococcus sp. ARC_M13] >MCJ0944962.1 DUF3263 domain-containing prot…		ref_gene
N6G92_RS17640	51.3293	5.68171	4.95e-105	4.3e-102	yes	up	dinB	DNA polymerase IV	3861609	3860311	-	COG0389(L:Replication, recombination and repair)	COG0389(Nucleotidyltransferase/DNA polymerase DinP involved in DNA repair)	INFORMATION STORAGE AND PROCESSING	K02346	dinB	DNA polymerase IV [EC:2.7.7.7]				PF00817.24(IMS:impB/mucB/samB family); PF11799.12(IMS_C:impB/mucB/samB family C-terminal domain); PF11798.12(IMS_HHH:IMS family HHH motif)			WP_007731083.1(MULTISPECIES: DNA polymerase IV [Rhodococcus] >MBT2274622.1 DNA polymerase IV [Rhodococcus qingshengii] >EME20664.1 DNA polymerase IV [Rhodococcus qingshengii BKS 20-40] >KDQ02009.1 DNA polymerase IV [Rhodococcus qingshengii] >MBP1051542.1 DNA polymerase IV [Rhodococcus qingshengii] >MBQ7807202.1 DNA polymerase IV [Rhodococcus sp. (in: high G+C Gram-positive bacteria)])	sp|Q98JM5|DPO42_RHILO(DNA polymerase IV 2 OS=Mesorhizobium japonicum (strain LMG 29417 / CECT 9101 / MAFF 303099) OX=266835 GN=dinB2 PE=3 SV=1)	ref_gene
N6G92_RS07525	41.4493	5.37328	1.69e-103	1.28e-100	yes	up	N6G92_RS07525	HNH endonuclease signature motif containing protein	1625909	1624671	-	COG1403(V:Defense mechanisms)	COG1403(5-methylcytosine-specific restriction endonuclease McrA)	CELLULAR PROCESSES AND SIGNALING							PF02720.21(DUF222:Domain of unknown function (DUF222)); PF01844.27(HNH:HNH endonuclease); PF13391.10(HNH_2:HNH endonuclease)			WP_064075625.1(MULTISPECIES: HNH endonuclease signature motif containing protein [Rhodococcus] >ANQ72545.1 hypothetical protein AOT96_18045 [Rhodococcus sp. 008] >MCZ4615711.1 DUF222 domain-containing protein [Rhodococcus qingshengii] >QOS64531.1 HNH endonuclease [Rhodococcus qingshengii] >RGP45051.1 hypothetical protein AWH04_10930 [Rhodococcus erythropolis] >THJ72530.1 HNH endonuclease [Rhodoco…	sp|P9WM57|Y1128_MYCTU(Uncharacterized protein Rv1128c OS=Mycobacterium tuberculosis (strain ATCC 25618 / H37Rv) OX=83332 GN=Rv1128c PE=3 SV=1)	ref_gene
N6G92_RS00700	47.8425	5.58022	2.29e-95	1.54e-92	yes	up	N6G92_RS00700	HNH endonuclease signature motif containing protein	156311	157768	+	COG1403(V:Defense mechanisms)	COG1403(5-methylcytosine-specific restriction endonuclease McrA)	CELLULAR PROCESSES AND SIGNALING							PF02720.21(DUF222:Domain of unknown function (DUF222))			WP_261256593.1(HNH endonuclease signature motif containing protein [Rhodococcus qingshengii] >UXF67595.1 HNH endonuclease [Rhodococcus qingshengii])	sp|P72042|Y3776_MYCTU(Uncharacterized protein Rv3776 OS=Mycobacterium tuberculosis (strain ATCC 25618 / H37Rv) OX=83332 GN=Rv3776 PE=4 SV=1)	ref_gene
N6G92_RS16850	27.1583	4.76332	1.41e-93	8.55e-91	yes	up	N6G92_RS16850	SAV_6107 family HEPN domain-containing protein	3705635	3705084	-										PF18726.5(HEPN_SAV_6107:SAV_6107-like HEPN)			WP_223304500.1(MULTISPECIES: SAV_6107 family HEPN domain-containing protein [Rhodococcus] >MCD2131316.1 hypothetical protein [Rhodococcus qingshengii] >MCZ4542771.1 SAV_6107 family HEPN domain-containing protein [Rhodococcus qingshengii] >MCZ9632108.1 hypothetical protein [Rhodococcus sp. BH5] >UXF65088.1 SAV_6107 family HEPN domain-containing protein [Rhodococcus qingshengii] >WEX03664.1 SAV_610…		ref_gene
N6G92_RS11170	30.4303	4.92744	2.08e-92	1.15e-89	yes	up	N6G92_RS11170	NAD(P)/FAD-dependent oxidoreductase	2423698	2424645	+	COG0492(O:Posttranslational modification, protein turnover, chaperones)	COG0492(Thioredoxin reductase)	CELLULAR PROCESSES AND SIGNALING							PF07992.18(Pyr_redox_2:Pyridine nucleotide-disulphide oxidoreductase); PF03486.18(HI0933_like:HI0933-like protein); PF01266.28(DAO:FAD dependent oxidoreductase); PF00890.28(FAD_binding_2:FAD binding domain)			WP_047271826.1(NAD(P)/FAD-dependent oxidoreductase [Rhodococcus qingshengii] >KLN68765.1 thioredoxin reductase [Rhodococcus erythropolis] >MBS3690373.1 NAD(P)/FAD-dependent oxidoreductase [Rhodococcus qingshengii] >MBX9148260.1 NAD(P)/FAD-dependent oxidoreductase [Rhodococcus qingshengii] >UDF23383.1 NAD(P)/FAD-dependent oxidoreductase [Rhodococcus qingshengii] >UXF69559.1 NAD(P)/FAD-dependent ox…	sp|E9RAH5|GLIT_ASPFU(Thioredoxin reductase gliT OS=Aspergillus fumigatus (strain ATCC MYA-4609 / CBS 101355 / FGSC A1100 / Af293) OX=330879 GN=gliT PE=1 SV=1)	ref_gene
N6G92_RS01915	49.035	5.61574	1.1e-82	5.57e-80	yes	up	N6G92_RS01915	helix-turn-helix domain-containing protein	415125	414346	-	COG2207(K:Transcription)	COG2207(AraC-type DNA-binding domain and AraC-containing proteins)	INFORMATION STORAGE AND PROCESSING							PF12833.11(HTH_18:Helix-turn-helix domain); PF20240.2(DUF6597:Domain of unknown function (DUF6597)); PF00165.27(HTH_AraC:Bacterial regulatory helix-turn-helix proteins, AraC family)	GO:0003700(molecular_function:transcription factor activity, sequence-specific DNA binding); GO:0043565(molecular_function:sequence-specific DNA binding); GO:0006351(biological_process:transcription, DNA-templated)	GO:0005488;GO:0140110;GO:0009987;GO:0008152	WP_003943809.1(MULTISPECIES: helix-turn-helix domain-containing protein [Rhodococcus] >MBT2271455.1 AraC family transcriptional regulator [Rhodococcus qingshengii] >MYV30216.1 helix-turn-helix domain-containing protein [Rhodococcus erythropolis] >OCC21333.1 AraC family transcriptional regulator [Prescottella equi] >ANQ71589.1 AraC family transcriptional regulator [Rhodococcus sp. 008] >ARE32237.1…	sp|P43458|YMCR_STRLA(Uncharacterized HTH-type transcriptional regulator in mcrB 3'region OS=Streptomyces lavendulae OX=1914 PE=4 SV=1)	ref_gene
N6G92_RS22475	55.3765	5.7912	1.17e-81	5.45e-79	yes	up	N6G92_RS22475	VOC family protein	4905455	4905030	-	COG3324(R:General function prediction only)	COG3324(Lactoylglutathione lyase-related enzyme, vicinal oxygen chelate (VOC) family)	POORLY CHARACTERIZED							PF18029.5(Glyoxalase_6:Glyoxalase-like domain)			WP_003940409.1(MULTISPECIES: VOC family protein [Rhodococcus] >ERB51062.1 hypothetical protein N806_07630 [Rhodococcus sp. P27] >MBT2274375.1 VOC family protein [Rhodococcus qingshengii] >MCD2153040.1 VOC family protein [Rhodococcus cerastii] >MYV25956.1 VOC family protein [Rhodococcus erythropolis] >OCC20480.1 glyoxalase-like domain protein [Prescottella equi])		ref_gene
N6G92_RS27080	31.6235	4.98293	3.34e-75	1.45e-72	yes	up	N6G92_RS27080	TerC family protein	5852674	5851589	-	COG0861(P:Inorganic ion transport and metabolism)	COG0861(Tellurite resistance membrane protein TerC)	METABOLISM	K05794	terC	tellurite resistance protein TerC				PF03741.20(TerC:Integral membrane protein TerC family)	GO:0016020(cellular_component:membrane)	GO:0110165	WP_003942925.1(MULTISPECIES: TerC family protein [Rhodococcus] >MBT2270352.1 TerC family protein [Rhodococcus qingshengii] >MYV27673.1 TerC/Alx family metal homeostasis membrane protein [Rhodococcus erythropolis] >OCC21893.1 tellurium resistance protein TerC [Prescottella equi] >AUS34670.1 TerC family protein [Rhodococcus qingshengii] >AZI64558.1 TerC family protein [Rhodococcus sp. NJ-530])	sp|P96554|Y319_MYXXA(Uncharacterized membrane protein STKORF319 OS=Myxococcus xanthus OX=34 PE=3 SV=1)	ref_gene
N6G92_RS27770	25.4385	4.66894	5.77e-73	2.34e-70	yes	up	N6G92_RS27770	type 1 glutamine amidotransferase domain-containing protein	6008260	6007562	-	COG0693(V:Defense mechanisms)	COG0693(Protein/nucleotide deglycase, PfpI/YajL/DJ-1 family (repair of methylglyoxal-glycated proteins and nucleic acids))	CELLULAR PROCESSES AND SIGNALING							PF01965.28(DJ-1_PfpI:DJ-1/PfpI family); PF17124.9(ThiJ_like:ThiJ/PfpI family-like)	GO:0016740(molecular_function:transferase activity); GO:0006541(biological_process:glutamine metabolic process)	GO:0009987;GO:0003824;GO:0008152	WP_030537402.1(MULTISPECIES: type 1 glutamine amidotransferase domain-containing protein [Rhodococcus] >MCD2156222.1 type 1 glutamine amidotransferase domain-containing protein [Rhodococcus cerastii] >MYV27541.1 type 1 glutamine amidotransferase domain-containing protein [Rhodococcus erythropolis] >AUS34795.1 type 1 glutamine amidotransferase domain-containing protein [Rhodococcus qingshengii] >A…	sp|Q8BFQ8|GALD1_MOUSE(Glutamine amidotransferase-like class 1 domain-containing protein 1 OS=Mus musculus OX=10090 GN=Gatd1 PE=1 SV=1)	ref_gene
N6G92_RS23545	15.5036	3.95453	5.71e-70	2.17e-67	yes	up	N6G92_RS23545	MFS transporter	5124261	5122765	-	COG0477(G:Carbohydrate transport and metabolism); COG0477(E:Amino acid transport and metabolism); COG0477(P:Inorganic ion transport and metabolism); COG0477(R:General function prediction only)	COG0477(MFS family permease, includes anhydromuropeptide permease AmpG); COG0477(MFS family permease, includes anhydromuropeptide permease AmpG); COG0477(MFS family permease, includes anhydromuropeptide permease AmpG); COG0477(MFS family permease, includes anhydromuropeptide permease AmpG)	METABOLISM;METABOLISM;METABOLISM;POORLY CHARACTERIZED							PF07690.20(MFS_1:Major Facilitator Superfamily)	GO:0022857(molecular_function:transmembrane transporter activity); GO:0016020(cellular_component:membrane)	GO:0005215;GO:0110165	WP_193594965.1(MFS transporter [Rhodococcus qingshengii] >MDE8649090.1 MFS transporter [Rhodococcus qingshengii] >QOS61730.1 MFS transporter [Rhodococcus qingshengii] >UXF66324.1 MFS transporter [Rhodococcus qingshengii])	sp|P42670|PUR8_STRAD(Puromycin resistance protein pur8 OS=Streptomyces alboniger OX=132473 GN=pur8 PE=3 SV=1)	ref_gene	ARO:3001313	Efflux protein facT confers resistance to factumycin. The gene has been heterologously expressed in S. coelicolor and its function confirmed. It is possible that this gene can export other kirromycin-like elfamycins, but this has not been tested.	elfamycin antibiotic	antibiotic efflux	major facilitator superfamily (MFS) antibiotic efflux pump	facT					VFG044351(gb|WP_033111749)	Achromobactin (VF1243)	-	Nutritional/Metabolic factor
N6G92_RS00490	29.3867	4.87709	6.13e-70	2.19e-67	yes	up	N6G92_RS00490	HNH endonuclease signature motif containing protein	112387	111149	-	COG1403(V:Defense mechanisms)	COG1403(5-methylcytosine-specific restriction endonuclease McrA)	CELLULAR PROCESSES AND SIGNALING							PF02720.21(DUF222:Domain of unknown function (DUF222)); PF01844.27(HNH:HNH endonuclease); PF13391.10(HNH_2:HNH endonuclease)			WP_261256541.1(HNH endonuclease signature motif containing protein [Rhodococcus qingshengii] >UXF67554.1 HNH endonuclease [Rhodococcus qingshengii])	sp|P9WM57|Y1128_MYCTU(Uncharacterized protein Rv1128c OS=Mycobacterium tuberculosis (strain ATCC 25618 / H37Rv) OX=83332 GN=Rv1128c PE=3 SV=1)	ref_gene
N6G92_RS21865	18.808	4.23327	4.83e-69	1.63e-66	yes	up	N6G92_RS21865	aldo/keto reductase	4781698	4780850	-	COG0656(Q:Secondary metabolites biosynthesis, transport and catabolism)	COG0656(Aldo/keto reductase, related to diketogulonate reductase)	METABOLISM	K06221	dkgA	2,5-diketo-D-gluconate reductase A [EC:1.1.1.346]				PF00248.25(Aldo_ket_red:Aldo/keto reductase family)	GO:0050580(molecular_function:2,5-didehydrogluconate reductase activity); GO:0016491(molecular_function:oxidoreductase activity)	GO:0003824	WP_037128502.1(MULTISPECIES: aldo/keto reductase [Rhodococcus] >OCC20591.1 oxidoreductase [Prescottella equi] >ANQ69927.1 oxidoreductase [Rhodococcus sp. 008] >AZI63647.1 aldo/keto reductase [Rhodococcus sp. NJ-530] >KDQ03826.1 oxidoreductase [Rhodococcus qingshengii] >KLN69337.1 oxidoreductase [Rhodococcus erythropolis])	sp|A0QV10|Y2408_MYCS2(Aldo-keto reductase MSMEG_2408/MSMEI_2347 OS=Mycolicibacterium smegmatis (strain ATCC 700084 / mc(2)155) OX=246196 GN=MSMEG_2408 PE=1 SV=1)	ref_gene
N6G92_RS29125	19.0233	4.24969	1.44e-68	4.59e-66	yes	up	N6G92_RS29125	HNH endonuclease signature motif containing protein	6301863	6303224	+	COG1403(V:Defense mechanisms)	COG1403(5-methylcytosine-specific restriction endonuclease McrA)	CELLULAR PROCESSES AND SIGNALING							PF02720.21(DUF222:Domain of unknown function (DUF222)); PF01844.27(HNH:HNH endonuclease)			WP_221742449.1(HNH endonuclease signature motif containing protein [Rhodococcus qingshengii] >MBX9150412.1 DUF222 domain-containing protein [Rhodococcus qingshengii] >UXF67399.1 HNH endonuclease [Rhodococcus qingshengii])	sp|P9WLT2|Y1702_MYCTO(Uncharacterized protein MT1741Mb1728c OS=Mycobacterium tuberculosis (strain CDC 1551 / Oshkosh) OX=83331 GN=MT1741 PE=3 SV=1)	ref_gene
N6G92_RS17300	27.2753	4.76952	3.11e-68	9.45e-66	yes	up	N6G92_RS17300	DUF1697 domain-containing protein	3795555	3796082	+	COG3797(S:Function unknown)	COG3797(Uncharacterized conserved protein, DUF1697 family)	POORLY CHARACTERIZED							PF08002.15(DUF1697:Protein of unknown function (DUF1697))			WP_261254124.1(DUF1697 domain-containing protein [Rhodococcus qingshengii] >UXF65173.1 DUF1697 domain-containing protein [Rhodococcus qingshengii])		ref_gene
N6G92_RS24485	34.9416	5.12687	2.01e-67	5.81e-65	yes	up	N6G92_RS24485	metalloregulator ArsR/SmtB family transcription factor	5320232	5319873	-	COG0640(K:Transcription)	COG0640(DNA-binding transcriptional regulator, ArsR family)	INFORMATION STORAGE AND PROCESSING							PF12840.11(HTH_20:Helix-turn-helix domain); PF01022.24(HTH_5:Bacterial regulatory protein, arsR family); PF12802.11(MarR_2:MarR family); PF01047.26(MarR:MarR family); PF13412.10(HTH_24:Winged helix-turn-helix DNA-binding); PF09339.14(HTH_IclR:IclR helix-turn-helix domain); PF08279.16(HTH_11:HTH domain); PF13545.10(HTH_Crp_2:Crp-like helix-turn-helix domain); PF01978.23(TrmB:Sugar-specific transcr…	GO:0003700(molecular_function:transcription factor activity, sequence-specific DNA binding); GO:0003677(molecular_function:DNA binding)	GO:0005488;GO:0140110	WP_003940373.1(MULTISPECIES: metalloregulator ArsR/SmtB family transcription factor [Rhodococcus] >ERB50789.1 ArsR family transcriptional regulator [Rhodococcus sp. P27] >MBT2273076.1 winged helix-turn-helix transcriptional regulator [Rhodococcus qingshengii] >OCC19018.1 ArsR family transcriptional regulator [Prescottella equi] >ALU69118.1 ArsR family transcriptional regulator [Rhodococcus erythr…	sp|O32242|SDPR_BACSU(Transcriptional repressor SdpR OS=Bacillus subtilis (strain 168) OX=224308 GN=sdpR PE=2 SV=1)	ref_gene
N6G92_RS09905	34.646	5.11462	9.1e-65	2.51e-62	yes	up	N6G92_RS09905	dihydrofolate reductase family protein	2158725	2158084	-	COG0262(H:Coenzyme transport and metabolism)	COG0262(Dihydrofolate reductase)	METABOLISM							PF01872.21(RibD_C:RibD C-terminal domain)	GO:0008703(molecular_function:5-amino-6-(5-phosphoribosylamino)uracil reductase activity); GO:0009231(biological_process:riboflavin biosynthetic process); GO:0003677(molecular_function:DNA binding)	GO:0009987;GO:0003824;GO:0008152;GO:0005488	WP_003940771.1(MULTISPECIES: dihydrofolate reductase family protein [Rhodococcus] >MBP2521966.1 dihydrofolate reductase [Rhodococcus sp. PvP104] >MBT9295389.1 dihydrofolate reductase family protein [Rhodococcus sp. GOMB7] >MBW0291072.1 deaminase [Rhodococcus sp. MH15] >MCE4164341.1 deaminase [Rhodococcus sp. Ni2] >MCJ0948523.1 dihydrofolate reductase family protein [Rhodococcus sp. ARC_M8] >NHE62…		ref_gene
N6G92_RS20970	13.0562	3.70667	9.89e-65	2.61e-62	yes	up	N6G92_RS20970	SDR family oxidoreductase	4603881	4603198	-	COG0451(M:Cell wall/membrane/envelope biogenesis)	COG0451(Nucleoside-diphosphate-sugar epimerase)	CELLULAR PROCESSES AND SIGNALING							PF13460.10(NAD_binding_10:NAD(P)H-binding); PF01370.25(Epimerase:NAD dependent epimerase/dehydratase family); PF05368.17(NmrA:NmrA-like family); PF00056.27(Ldh_1_N:lactate/malate dehydrogenase, NAD binding domain)			WP_003946268.1(MULTISPECIES: SDR family oxidoreductase [Rhodococcus] >OCC20729.1 NAD-dependent dehydratase [Prescottella equi] >ARE37430.1 NAD-dependent dehydratase [Rhodococcus sp. BH4] >EEN84057.1 NAD dependent epimerase/dehydratase family protein [Rhodococcus erythropolis SK121] >EME23866.1 hypothetical protein G418_08392 [Rhodococcus qingshengii BKS 20-40] >KLN67562.1 NAD-dependent dehydratas…	sp|O07609|YHFK_BACSU(Uncharacterized sugar epimerase YhfK OS=Bacillus subtilis (strain 168) OX=224308 GN=yhfK PE=2 SV=1)	ref_gene											VFG013068(gb|WP_000189360)	Shu (VF0256)	Shu heme utilization locus includes:; ShuA, TonB-denpendent heme receptor which is critical for the uptake of heme into the periplasm,; ShuT, putative periplasmic binding protein which specifically binds heme and acts as a soluble receptor for active uptake of heme into the cytoplasm; ShuU and ShuV comprise the cytoplasmic membrane permease and ATPase; ShuS, soluble cytoplasmic protein may functi…	Nutritional/Metabolic factor
N6G92_RS14510	11.9935	3.58418	1.13e-64	2.87e-62	yes	up	N6G92_RS14510	metalloregulator ArsR/SmtB family transcription factor	3121277	3122023	+	COG2345(K:Transcription)	COG2345(Predicted transcriptional regulator, ArsR family)	INFORMATION STORAGE AND PROCESSING							PF12840.11(HTH_20:Helix-turn-helix domain); PF13412.10(HTH_24:Winged helix-turn-helix DNA-binding); PF08279.16(HTH_11:HTH domain); PF01022.24(HTH_5:Bacterial regulatory protein, arsR family); PF01047.26(MarR:MarR family); PF12802.11(MarR_2:MarR family)			WP_269670483.1(MULTISPECIES: transcriptional regulator [Rhodococcus])		ref_gene
novel0095	38.1893	5.2551	5.87e-63	1.43e-60	yes	up	-	hypothetical protein GA0115240_11156 [Streptomyces sp. DvalAA-14]	4598235	4598694	+	COG0313(J:Translation, ribosomal structure and biogenesis)	COG0313(16S rRNA C1402 (ribose-2'-O) methylase RsmI)	INFORMATION STORAGE AND PROCESSING	K07056	rsmI	16S rRNA (cytidine1402-2'-O)-methyltransferase [EC:2.1.1.198]					GO:0005737(cellular_component:cytoplasm); GO:0070677(molecular_function:rRNA (cytosine-2'-O-)-methyltransferase activity)	GO:0003824;GO:0110165	WP_208690377.1(16S rRNA (cytidine(1402)-2'-O)-methyltransferase [Rhodococcus qingshengii] >QPG91237.1 16S rRNA (cytidine(1402)-2'-O)-methyltransferase [Rhodococcus qingshengii])	sp|P0A641|RSMI_MYCBO(Ribosomal RNA small subunit methyltransferase I OS=Mycobacterium bovis (strain ATCC BAA-935 / AF2122/97) OX=233413 GN=rsmI PE=3 SV=1)	novel_gene
N6G92_RS13050	14.0666	3.81421	3.21e-62	7.49e-60	yes	up	recA	recombinase RecA	2818049	2819086	+	COG0468(L:Replication, recombination and repair)	COG0468(RecA/RadA recombinase)	INFORMATION STORAGE AND PROCESSING	K03553	recA	recombination protein RecA	map03440(Homologous recombination)	Genetic Information Processing	Replication and repair	PF00154.25(RecA:recA bacterial DNA recombination protein); PF21096.1(RecA_C:RecA C-terminal domain); PF08423.15(Rad51:Rad51); PF06745.17(ATPase:KaiC); PF01637.22(ATPase_2:ATPase domain predominantly from Archaea); PF13479.10(AAA_24:AAA domain); PF13191.10(AAA_16:AAA ATPase domain)	GO:0006310(biological_process:DNA recombination); GO:0005737(cellular_component:cytoplasm); GO:0016887(molecular_function:ATPase activity); GO:0006281(biological_process:DNA repair); GO:0003684(molecular_function:damaged DNA binding); GO:0140664(deleted:old GO); GO:0009432(biological_process:SOS response); GO:0003697(molecular_function:single-stranded DNA binding); GO:0005524(molecular_function:A…	GO:0005488;GO:0140657;GO:0140299;GO:0110165;GO:0009987;GO:0003824;GO:0008152;GO:0050896	WP_007735170.1(MULTISPECIES: recombinase RecA [Rhodococcus] >C0ZYM6.1 RecName: Full=Protein RecA; AltName: Full=Recombinase A [Rhodococcus erythropolis PR4] >MBT2271993.1 recombinase RecA [Rhodococcus qingshengii] >MCD2157376.1 recombinase RecA [Rhodococcus cerastii] >MYV29554.1 recombinase RecA [Rhodococcus erythropolis] >OCC20135.1 DNA recombination/repair protein RecA [Prescottella equi] >AGT9…	sp|C0ZYM6|RECA_RHOE4(Protein RecA OS=Rhodococcus erythropolis (strain PR4 / NBRC 100887) OX=234621 GN=recA PE=3 SV=1)	ref_gene
N6G92_RS09690	40.6272	5.34437	2.74e-61	6.17e-59	yes	up	N6G92_RS09690	hypothetical protein	2112100	2112990	+													WP_047270228.1(MULTISPECIES: hypothetical protein [Rhodococcus] >KLN71088.1 hypothetical protein ABM90_13870 [Rhodococcus erythropolis] >MCZ9630163.1 hypothetical protein [Rhodococcus sp. BH5] >QPG87990.1 hypothetical protein I1G86_19410 [Rhodococcus qingshengii] >QTS02270.1 hypothetical protein J6K27_001932 [Rhodococcus qingshengii] >UDF23111.1 hypothetical protein LE551_09650 [Rhodococcus qings…	sp|P9WKZ8|Y3395_MYCTO(Uncharacterized protein MT3502 OS=Mycobacterium tuberculosis (strain CDC 1551 / Oshkosh) OX=83331 GN=MT3502 PE=4 SV=1)	ref_gene
N6G92_RS09125	13.3975	3.74389	4.8e-61	1.04e-58	yes	up	N6G92_RS09125	carboxyl transferase domain-containing protein	1948216	1949805	+	COG4799(I:Lipid transport and metabolism)	COG4799(Acetyl-CoA carboxylase, carboxyltransferase component)	METABOLISM	K01969		3-methylcrotonyl-CoA carboxylase beta subunit [EC:6.4.1.4]	map00280(Valine, leucine and isoleucine degradation)	Metabolism	Amino acid metabolism	PF01039.26(Carboxyl_trans:Carboxyl transferase domain); PF06833.15(MdcE:Malonate decarboxylase gamma subunit (MdcE))	GO:0016874(molecular_function:ligase activity)	GO:0003824	WP_042453308.1(MULTISPECIES: carboxyl transferase domain-containing protein [Rhodococcus] >MBT2273717.1 methylcrotonoyl-CoA carboxylase [Rhodococcus qingshengii] >ANQ72817.1 methylcrotonoyl-CoA carboxylase [Rhodococcus sp. 008] >ARE33463.1 methylcrotonoyl-CoA carboxylase [Rhodococcus sp. BH4] >AUS31279.1 methylcrotonoyl-CoA carboxylase [Rhodococcus qingshengii] >AZI61288.1 methylcrotonoyl-CoA car…	sp|I6YDK7|ACCD1_MYCTU(Biotin-dependent 3-methylcrotonyl-coenzyme A carboxylase beta1 subunit OS=Mycobacterium tuberculosis (strain ATCC 25618 / H37Rv) OX=83332 GN=accD1 PE=1 SV=1)	ref_gene
N6G92_RS04705	43.1923	5.4327	6.94e-61	1.45e-58	yes	up	N6G92_RS04705	DUF302 domain-containing protein	1020597	1020187	-	COG3439(S:Function unknown)	COG3439(Uncharacterized conserved protein, DUF302 family)	POORLY CHARACTERIZED							PF03625.18(DUF302:Domain of unknown function DUF302)			WP_003945447.1(MULTISPECIES: DUF302 domain-containing protein [Rhodococcus] >MBT2276351.1 DUF302 domain-containing protein [Rhodococcus qingshengii] >OCC18184.1 ABC transporter [Prescottella equi] >ANQ74982.1 ABC transporter [Rhodococcus sp. 008] >ARE37003.1 ABC transporter [Rhodococcus sp. BH4] >AUS30507.1 DUF302 domain-containing protein [Rhodococcus qingshengii])		ref_gene
N6G92_RS19050	0.0222828	-5.48793	4.2e-60	8.5e-58	yes	down	N6G92_RS19050	LysE family translocator	4173865	4173242	-	COG1280(E:Amino acid transport and metabolism)	COG1280(Threonine/homoserine/homoserine lactone efflux protein)	METABOLISM							PF01810.22(LysE:LysE type translocator)	GO:0006865(biological_process:amino acid transport); GO:0005886(cellular_component:plasma membrane)	GO:0051179;GO:0110165	WP_003941342.1(MULTISPECIES: LysE family translocator [Rhodococcus] >ERB51635.1 LysE type translocator [Rhodococcus sp. P27] >MBT2271658.1 LysE family translocator [Rhodococcus qingshengii] >MCD2156846.1 LysE family translocator [Rhodococcus cerastii] >MYV31547.1 LysE family transporter [Rhodococcus erythropolis] >OCC17436.1 lysine transporter LysE [Prescottella equi])	sp|P38102|Y4757_PSEAE(Uncharacterized membrane protein PA4757 OS=Pseudomonas aeruginosa (strain ATCC 15692 / DSM 22644 / CIP 104116 / JCM 14847 / LMG 12228 / 1C / PRS 101 / PAO1) OX=208964 GN=PA4757 PE=3 SV=2)	ref_gene
N6G92_RS13055	26.7634	4.74219	9.36e-60	1.83e-57	yes	up	recX	recombination regulator RecX	2819095	2819673	+	COG2137(O:Posttranslational modification, protein turnover, chaperones)	COG2137(SOS response regulatory protein OraA/RecX, interacts with RecA)	CELLULAR PROCESSES AND SIGNALING	K03565	recX	regulatory protein				PF02631.20(RecX:RecX family)	GO:0005737(cellular_component:cytoplasm); GO:0006282(biological_process:regulation of DNA repair)	GO:0065007;GO:0110165	WP_054825713.1(MULTISPECIES: recombination regulator RecX [Rhodococcus] >ARE34126.1 recombinase RecX [Rhodococcus sp. BH4] >KZL30585.1 recombinase RecX [Rhodococcus qingshengii] >MBQ9056291.1 recombination regulator RecX [Rhodococcus sp. (in: high G+C Gram-positive bacteria)] >MBS3690012.1 recombination regulator RecX [Rhodococcus qingshengii] >MBW0290466.1 recombinase RecX [Rhodococcus sp. MH15])	sp|P94965|RECX_MYCS2(Regulatory protein RecX OS=Mycolicibacterium smegmatis (strain ATCC 700084 / mc(2)155) OX=246196 GN=recX PE=3 SV=2)	ref_gene
N6G92_RS23925	28.4924	4.83251	2.22e-59	4.21e-57	yes	up	N6G92_RS23925	3'-5' exonuclease	5205644	5206324	+	COG0847(L:Replication, recombination and repair)	COG0847(DNA polymerase III, epsilon subunit or related 3'-5' exonuclease)	INFORMATION STORAGE AND PROCESSING	K02342	dnaQ	DNA polymerase III subunit epsilon [EC:2.7.7.7]	map03430(Mismatch repair); map03440(Homologous recombination); map03030(DNA replication)	Genetic Information Processing;Genetic Information Processing;Genetic Information Processing	Replication and repair;Replication and repair;Replication and repair	PF00929.28(RNase_T:Exonuclease)	GO:0004527(molecular_function:exonuclease activity); GO:0003676(molecular_function:nucleic acid binding)	GO:0003824;GO:0005488	WP_047271154.1(MULTISPECIES: 3'-5' exonuclease [Rhodococcus] >KLN69688.1 DNA polymerase III subunit epsilon [Rhodococcus erythropolis] >QPG90684.1 3'-5' exonuclease [Rhodococcus qingshengii] >UXF66398.1 3'-5' exonuclease [Rhodococcus qingshengii] >BCF85236.1 3'-5' exonuclease [Rhodococcus qingshengii])	sp|Q8FPZ7|DNLJ_COREF(DNA ligase OS=Corynebacterium efficiens (strain DSM 44549 / YS-314 / AJ 12310 / JCM 11189 / NBRC 100395) OX=196164 GN=ligA PE=3 SV=1)	ref_gene
N6G92_RS22620	35.4495	5.14769	1.57e-58	2.9e-56	yes	up	N6G92_RS22620	nuclear transport factor 2 family protein	4931937	4931620	-	COG3631(R:General function prediction only)	COG3631(Ketosteroid isomerase-related protein)	POORLY CHARACTERIZED							PF12680.11(SnoaL_2:SnoaL-like domain)			WP_007733586.1(MULTISPECIES: nuclear transport factor 2 family protein [Rhodococcus] >MBT2270168.1 nuclear transport factor 2 family protein [Rhodococcus qingshengii] >MYV25927.1 nuclear transport factor 2 family protein [Rhodococcus erythropolis] >OCC20456.1 hypothetical protein AS590_20880 [Prescottella equi] >ANQ70059.1 hypothetical protein AOT96_03705 [Rhodococcus sp. 008] >ARE35777.1 hypothe…		ref_gene
N6G92_RS09950	22.7655	4.50878	1.89e-58	3.38e-56	yes	up	N6G92_RS09950	pentapeptide repeat-containing protein	2169321	2169941	+	COG1357(S:Function unknown)	COG1357(Uncharacterized conserved protein YjbI, contains pentapeptide repeats)	POORLY CHARACTERIZED							PF00805.26(Pentapeptide:Pentapeptide repeats (8 copies)); PF13599.10(Pentapeptide_4:Pentapeptide repeats (9 copies)); PF13576.10(Pentapeptide_3:Pentapeptide repeats (9 copies))			WP_007727404.1(MULTISPECIES: pentapeptide repeat-containing protein [Rhodococcus] >EME24957.1 hypothetical protein G418_04063 [Rhodococcus qingshengii BKS 20-40] >KZF17774.1 hypothetical protein A2J01_23385 [Rhodococcus sp. EPR-134] >MBS3690615.1 pentapeptide repeat-containing protein [Rhodococcus qingshengii] >MDJ0490989.1 pentapeptide repeat-containing protein [Rhodococcus qingshengii] >QTS0328…	sp|I6YBX3|MFPA_MYCTU(Pentapeptide repeat protein MfpA OS=Mycobacterium tuberculosis (strain ATCC 25618 / H37Rv) OX=83332 GN=mfpA PE=1 SV=1)	ref_gene	ARO:3003035	mfpA is a qnr homolog and a pentapeptide repeat protein that confers resistance to fluoroquinolones in Mycolicibacterium smegmatis.	fluoroquinolone antibiotic	antibiotic target protection	quinolone resistance protein (qnr)	mfpA
N6G92_RS03755	20.4677	4.35528	4.85e-58	8.42e-56	yes	up	N6G92_RS03755	zinc ABC transporter substrate-binding protein	820855	819905	-	COG0803(P:Inorganic ion transport and metabolism)	COG0803(ABC-type Zn uptake system ZnuABC, Zn-binding component ZnuA)	METABOLISM	K02077		zinc/manganese transport system substrate-binding protein				PF01297.21(ZnuA:Zinc-uptake complex component A periplasmic); PF07905.15(PucR:Purine catabolism regulatory protein-like family)	GO:0007155(biological_process:cell adhesion); GO:0046872(molecular_function:metal ion binding); GO:0030001(biological_process:metal ion transport)	GO:0009987;GO:0005488;GO:0051179	WP_042920537.1(MULTISPECIES: zinc ABC transporter substrate-binding protein [Rhodococcus] >MBT2270991.1 zinc ABC transporter substrate-binding protein [Rhodococcus qingshengii] >MBT9294077.1 zinc ABC transporter substrate-binding protein [Rhodococcus sp. GOMB7] >MBW0287564.1 ABC transporter permease [Rhodococcus sp. FH8] >NHE64437.1 zinc ABC transporter solute-binding protein [Rhodococcus sp. D-4…	sp|P0A4G4|MTSA_STRP1(Iron ABC transporter substrate-binding lipoprotein MtsA OS=Streptococcus pyogenes serotype M1 OX=301447 GN=mtsA PE=1 SV=1)	ref_gene											VFG019036(gb|WP_004218965)	PsaA (VF0151)	Key function is the transport of Mn2+ and Zn2+ into the cytoplasm of the bacteria; psaA mutants show marked impact on the capacity to colonize and increased susceptibility to oxidative damage	Nutritional/Metabolic factor
sRNA0449	41.5054	5.37523	1.04e-57	1.76e-55	yes	up
N6G92_RS03415	19.9622	4.3192	5.62e-57	9.23e-55	yes	up	N6G92_RS03415	histidine kinase	747844	749199	+	COG4585(T:Signal transduction mechanisms)	COG4585(Signal transduction histidine kinase ComP)	CELLULAR PROCESSES AND SIGNALING							PF07730.17(HisKA_3:Histidine kinase)	GO:0000155(molecular_function:phosphorelay sensor kinase activity); GO:0046983(molecular_function:protein dimerization activity); GO:0016020(cellular_component:membrane)	GO:0003824;GO:0005488;GO:0140299;GO:0110165	WP_054781748.1(MULTISPECIES: histidine kinase [Rhodococcus] >ANQ71851.1 histidine kinase [Rhodococcus sp. 008] >KZF18769.1 histidine kinase [Rhodococcus sp. EPR-134] >KZL35218.1 histidine kinase [Rhodococcus qingshengii] >MBP1051688.1 histidine kinase [Rhodococcus qingshengii] >MBQ9051401.1 histidine kinase [Rhodococcus sp. (in: high G+C Gram-positive bacteria)])	sp|O34757|DESK_BACSU(Sensor histidine kinase DesK OS=Bacillus subtilis (strain 168) OX=224308 GN=desK PE=1 SV=1)	ref_gene											VFG042241(gb|AAG01454)	T3SS (VF1283)	-	Effector delivery system
N6G92_RS11190	23.7643	4.57073	1.85e-56	2.96e-54	yes	up	N6G92_RS11190	HNH endonuclease signature motif containing protein	2429147	2427846	-	COG1403(V:Defense mechanisms)	COG1403(5-methylcytosine-specific restriction endonuclease McrA)	CELLULAR PROCESSES AND SIGNALING							PF02720.21(DUF222:Domain of unknown function (DUF222)); PF01844.27(HNH:HNH endonuclease); PF13391.10(HNH_2:HNH endonuclease)			WP_261258903.1(HNH endonuclease signature motif containing protein [Rhodococcus qingshengii] >UXF69562.1 HNH endonuclease [Rhodococcus qingshengii])		ref_gene
N6G92_RS23310	38.2054	5.25571	3.23e-56	5.03e-54	yes	up	N6G92_RS23310	VOC family protein	5081200	5080847	-	COG2764(C:Energy production and conversion)	COG2764(Zn-dependent glyoxalase, PhnB family)	METABOLISM							PF18029.5(Glyoxalase_6:Glyoxalase-like domain); PF00903.29(Glyoxalase:Glyoxalase/Bleomycin resistance protein/Dioxygenase superfamily)			WP_003939907.1(MULTISPECIES: VOC family protein [Rhodococcus] >MYV25796.1 VOC family protein [Rhodococcus erythropolis] >ANQ70179.1 glyoxalase [Rhodococcus sp. 008] >EEN89806.1 glyoxalase family protein [Rhodococcus erythropolis SK121] >KDQ03335.1 glyoxalase [Rhodococcus qingshengii] >MBT9297991.1 VOC family protein [Rhodococcus sp. GOMB7])		ref_gene
N6G92_RS14520	10.1278	3.34025	3.79e-56	5.76e-54	yes	up	sufD	Fe-S cluster assembly protein SufD	3123639	3124859	+	COG0719(O:Posttranslational modification, protein turnover, chaperones)	COG0719(Fe-S cluster assembly scaffold protein SufB)	CELLULAR PROCESSES AND SIGNALING	K09015	sufD	Fe-S cluster assembly protein SufD				PF01458.21(SUFBD:SUF system FeS cluster assembly, SufBD)	GO:0016226(biological_process:iron-sulfur cluster assembly)	GO:0009987;GO:0008152	WP_003945011.1(MULTISPECIES: Fe-S cluster assembly protein SufD [Rhodococcus] >MBT2271773.1 Fe-S cluster assembly protein SufD [Rhodococcus qingshengii] >MCJ0900522.1 Fe-S cluster assembly protein SufD [Rhodococcus sp. ARC_M13] >MCJ0946179.1 Fe-S cluster assembly protein SufD [Rhodococcus sp. ARC_M8] >MYV28513.1 Fe-S cluster assembly protein SufD [Rhodococcus erythropolis] >OCC19866.1 Fe-S cluste…	sp|P9WFP4|Y1462_MYCTO(UPF0051 protein MT1509 OS=Mycobacterium tuberculosis (strain CDC 1551 / Oshkosh) OX=83331 GN=MT1509 PE=3 SV=1)	ref_gene
N6G92_RS14515	10.1968	3.35005	6.7e-56	9.92e-54	yes	up	sufB	Fe-S cluster assembly protein SufB	3122179	3123639	+	COG0719(O:Posttranslational modification, protein turnover, chaperones)	COG0719(Fe-S cluster assembly scaffold protein SufB)	CELLULAR PROCESSES AND SIGNALING	K09014	sufB	Fe-S cluster assembly protein SufB				PF01458.21(SUFBD:SUF system FeS cluster assembly, SufBD); PF19295.3(SufBD_N:SufBD protein N-terminal region)	GO:0016226(biological_process:iron-sulfur cluster assembly)	GO:0009987;GO:0008152	WP_003944799.1(MULTISPECIES: Fe-S cluster assembly protein SufB [Rhodococcus] >ERB52838.1 Fe-S cluster assembly protein SufB [Rhodococcus sp. P27] >MBT2271774.1 Fe-S cluster assembly protein SufB [Rhodococcus qingshengii] >MCD2156013.1 Fe-S cluster assembly protein SufB [Rhodococcus cerastii] >OCC19865.1 Fe-S cluster assembly protein SufB [Prescottella equi] >AGT92654.1 iron-sulfur cluster assemb…	sp|P9WFP6|Y1461_MYCTO(UPF0051 protein MT1508 OS=Mycobacterium tuberculosis (strain CDC 1551 / Oshkosh) OX=83331 GN=MT1508 PE=3 SV=1)	ref_gene
N6G92_RS19585	10.1109	3.33784	2.86e-55	4.13e-53	yes	up	N6G92_RS19585	bifunctional RecB family nuclease/DEAD/DEAH box helicase	4301941	4305384	+	COG1112(L:Replication, recombination and repair)	COG1112(Superfamily I DNA and/or RNA helicase)	INFORMATION STORAGE AND PROCESSING							PF13087.10(AAA_12:AAA domain); PF13482.10(RNase_H_2:RNase_H superfamily); PF13086.10(AAA_11:AAA domain); PF13604.10(AAA_30:AAA domain); PF13245.10(AAA_19:AAA domain); PF12705.11(PDDEXK_1:PD-(D/E)XK nuclease superfamily); PF04851.19(ResIII:Type III restriction enzyme, res subunit)			WP_042923388.1(bifunctional RecB family nuclease/DEAD/DEAH box helicase [Rhodococcus qingshengii] >KDQ02448.1 nuclease [Rhodococcus qingshengii] >MBT9297260.1 TM0106 family RecB-like putative nuclease [Rhodococcus sp. GOMB7] >UXF65586.1 TM0106 family RecB-like putative nuclease [Rhodococcus qingshengii])	sp|Q9URU2|DNA2_SCHPO(DNA replication ATP-dependent helicase/nuclease dna2 OS=Schizosaccharomyces pombe (strain 972 / ATCC 24843) OX=284812 GN=dna2 PE=1 SV=2)	ref_gene
N6G92_RS28905	11.0284	3.46316	2.97e-55	4.19e-53	yes	up	N6G92_RS28905	hypothetical protein	6248451	6249749	+													WP_063315383.1(MULTISPECIES: hypothetical protein [Rhodococcus] >KZL32633.1 hypothetical protein A3852_09645 [Rhodococcus qingshengii] >MBQ9053983.1 hypothetical protein [Rhodococcus sp. (in: high G+C Gram-positive bacteria)] >MBS3693789.1 hypothetical protein [Rhodococcus qingshengii] >MBW0294115.1 hypothetical protein [Rhodococcus sp. MH15] >MBX9149437.1 hypothetical protein [Rhodococcus qingsh…		ref_gene
N6G92_RS12325	19.7326	4.30251	3.86e-55	5.33e-53	yes	up	N6G92_RS12325	PPOX class F420-dependent oxidoreductase	2659335	2659796	+	COG3871(S:Function unknown)	COG3871(General stress protein 26 (function unknown))	POORLY CHARACTERIZED							PF01243.24(Putative_PNPOx:Pyridoxamine 5'-phosphate oxidase)	GO:0004733(molecular_function:pyridoxamine-phosphate oxidase activity)	GO:0003824	WP_211920330.1(PPOX class F420-dependent oxidoreductase [Rhodococcus qingshengii] >MBS3690161.1 PPOX class F420-dependent oxidoreductase [Rhodococcus qingshengii] >UXF69775.1 PPOX class F420-dependent oxidoreductase [Rhodococcus qingshengii])	sp|O06553|F420R_MYCTU(F420H(2)-dependent reductase Rv1155 OS=Mycobacterium tuberculosis (strain ATCC 25618 / H37Rv) OX=83332 GN=Rv1155 PE=1 SV=1)	ref_gene
N6G92_RS00550	17.0955	4.09555	7.54e-55	1.02e-52	yes	up	N6G92_RS00550	streptamidine-related RiPP repeat protein	123493	123305	-													WP_199267511.1(streptamidine-related RiPP repeat protein [Rhodococcus sp. JT-3])		ref_gene
N6G92_RS15865	13.5659	3.76191	5.37e-54	7.09e-52	yes	up	trxA	thioredoxin	3459723	3460094	+	COG3118(O:Posttranslational modification, protein turnover, chaperones)	COG3118(Chaperedoxin CnoX, contains thioredoxin-like and TPR-like domains, YbbN/TrxSC family)	CELLULAR PROCESSES AND SIGNALING	K03671	trxA	thioredoxin	map05012(Parkinson disease); map04621(NOD-like receptor signaling pathway); map05418(Fluid shear stress and atherosclerosis); map05132(Salmonella infection)	Human Diseases;Organismal Systems;Human Diseases;Human Diseases	Neurodegenerative disease;Immune system;Cardiovascular disease;Infectious disease: bacterial	PF00085.24(Thioredoxin:Thioredoxin); PF13098.10(Thioredoxin_2:Thioredoxin-like domain); PF13905.10(Thioredoxin_8:Thioredoxin-like); PF08534.14(Redoxin:Redoxin); PF00578.25(AhpC-TSA:AhpC/TSA family)	GO:0015035(molecular_function:protein disulfide oxidoreductase activity)	GO:0003824	WP_019748642.1(MULTISPECIES: thioredoxin [Rhodococcus] >EQM30957.1 thioredoxin [Rhodococcus erythropolis DN1] >OXM18721.1 thiol reductase thioredoxin [Rhodococcus erythropolis] >BAH34029.1 thioredoxin [Rhodococcus erythropolis PR4] >GCB56729.1 thiol reductase thioredoxin [Rhodococcus erythropolis])	sp|Q9RD25|THIO2_STRCO(Putative thioredoxin 2 OS=Streptomyces coelicolor (strain ATCC BAA-471 / A3(2) / M145) OX=100226 GN=trxC PE=2 SV=1)	ref_gene
N6G92_RS03420	26.2475	4.71411	1.42e-53	1.83e-51	yes	up	N6G92_RS03420	response regulator transcription factor	749248	749901	+	COG2197(T:Signal transduction mechanisms); COG2197(K:Transcription)	COG2197(DNA-binding response regulator, NarL/FixJ family, contains REC and HTH domains); COG2197(DNA-binding response regulator, NarL/FixJ family, contains REC and HTH domains)	CELLULAR PROCESSES AND SIGNALING;INFORMATION STORAGE AND PROCESSING							PF00072.28(Response_reg:Response regulator receiver domain); PF00196.23(GerE:Bacterial regulatory proteins, luxR family)	GO:0000160(biological_process:phosphorelay signal transduction system); GO:0006355(biological_process:regulation of transcription, DNA-templated); GO:0003677(molecular_function:DNA binding)	GO:0065007;GO:0009987;GO:0005488	WP_042451934.1(MULTISPECIES: response regulator transcription factor [Rhodococcus] >OKA16892.1 DNA-binding response regulator [Rhodococcus erythropolis] >ANQ71852.1 DNA-binding response regulator [Rhodococcus sp. 008] >ARE32502.1 DNA-binding response regulator [Rhodococcus sp. BH4] >AZI60270.1 DNA-binding response regulator [Rhodococcus sp. NJ-530] >KPH18285.1 NarL family two-protein response reg…	sp|O32197|LIAR_BACSU(Transcriptional regulatory protein LiaR OS=Bacillus subtilis (strain 168) OX=224308 GN=liaR PE=2 SV=1)	ref_gene	ARO:3000832	EvgA, when phosphorylated, is a positive regulator for efflux protein complexes emrKY and mdtEF. While usually phosphorylated in a EvgS dependent manner, it can be phosphorylated in the absence of EvgS when overexpressed.	fluoroquinolone antibiotic;macrolide antibiotic;penam;tetracycline antibiotic	antibiotic efflux	major facilitator superfamily (MFS) antibiotic efflux pump;resistance-nodulation-cell division (RND) antibiotic efflux pump	evgA					VFG024200(gb|WP_008262428)	DevRS (VF0317)	Controls the global response to oxidative stress and low oxygen repsonse, key regulator in the oxygen starvation-induced mycobacterial dormancy response	Regulation
N6G92_RS20965	22.4014	4.48552	2.68e-53	3.39e-51	yes	up	N6G92_RS20965	GntR family transcriptional regulator	4603155	4602796	-	COG1725(K:Transcription)	COG1725(DNA-binding transcriptional regulator YhcF, GntR family)	INFORMATION STORAGE AND PROCESSING							PF00392.25(GntR:Bacterial regulatory proteins, gntR family); PF14502.10(HTH_41:Helix-turn-helix domain); PF13545.10(HTH_Crp_2:Crp-like helix-turn-helix domain); PF13412.10(HTH_24:Winged helix-turn-helix DNA-binding)	GO:0003700(molecular_function:transcription factor activity, sequence-specific DNA binding); GO:0006351(biological_process:transcription, DNA-templated); GO:0003677(molecular_function:DNA binding)	GO:0005488;GO:0140110;GO:0009987;GO:0008152	WP_003946225.1(MULTISPECIES: GntR family transcriptional regulator [Rhodococcus] >MYV26248.1 GntR family transcriptional regulator [Rhodococcus erythropolis] >OCC20730.1 GntR family transcriptional regulator [Prescottella equi] >ANQ69771.1 GntR family transcriptional regulator [Rhodococcus sp. 008] >ARE37429.1 GntR family transcriptional regulator [Rhodococcus sp. BH4] >AUS35495.1 GntR family tra…	sp|O34712|YTRA_BACSU(HTH-type transcriptional repressor YtrA OS=Bacillus subtilis (strain 168) OX=224308 GN=ytrA PE=2 SV=1)	ref_gene
N6G92_RS14525	11.047	3.46558	6.66e-53	8.26e-51	yes	up	sufC	Fe-S cluster assembly ATPase SufC	3124921	3125727	+	COG0396(O:Posttranslational modification, protein turnover, chaperones)	COG0396(Fe-S cluster assembly ATPase SufC)	CELLULAR PROCESSES AND SIGNALING	K09013	sufC	Fe-S cluster assembly ATP-binding protein				PF00005.31(ABC_tran:ABC transporter); PF02463.23(SMC_N:RecF/RecN/SMC N terminal domain); PF13304.10(AAA_21:AAA domain, putative AbiEii toxin, Type IV TA system); PF13555.10(AAA_29:P-loop containing region of AAA domain)	GO:0016887(molecular_function:ATPase activity); GO:0005524(molecular_function:ATP binding)	GO:0005488;GO:0003824	WP_003944795.1(MULTISPECIES: Fe-S cluster assembly ATPase SufC [Rhodococcus] >ERB52840.1 iron ABC transporter ATP-binding protein [Rhodococcus sp. P27] >MBT2271772.1 Fe-S cluster assembly ATPase SufC [Rhodococcus qingshengii] >MCD2156011.1 Fe-S cluster assembly ATPase SufC [Rhodococcus cerastii] >MYV28514.1 Fe-S cluster assembly ATPase SufC [Rhodococcus erythropolis] >OCC19867.1 Fe-S cluster asse…	sp|P80866|SUFC_BACSU(Vegetative protein 296 OS=Bacillus subtilis (strain 168) OX=224308 GN=sufC PE=1 SV=3)	ref_gene	ARO:3003980	TetA(58) is a Tetracycline efflux pump described in Paenibacillus sp. LC231, a strain of Paenibacillus isolated from Lechuguilla Cave, NM, USA. Described by Pawlowski et al. 2016.	tetracycline antibiotic	antibiotic efflux	major facilitator superfamily (MFS) antibiotic efflux pump	tetA(58)					VFG022788(gb|YP_001702996)	ABC transporter (VF0818)	-	Nutritional/Metabolic factor
N6G92_RS19285	34.2439	5.09777	1.75e-52	2.12e-50	yes	up	N6G92_RS19285	plasmid pRiA4b ORF-3 family protein	4220944	4219646	-	COG3318(S:Function unknown)	COG3318(Uncharacterized conserved protein YecA, UPF0149 family, contains C-terminal Zn-binding SEC-C motif)	POORLY CHARACTERIZED							PF07929.15(PRiA4_ORF3:Plasmid pRiA4b ORF-3-like protein)			KLN70902.1(hypothetical protein ABM90_14505 [Rhodococcus erythropolis])	sp|P50361|Y4HQ_SINFN(Uncharacterized protein y4hQ OS=Sinorhizobium fredii (strain NBRC 101917 / NGR234) OX=394 GN=NGR_a03330 PE=4 SV=2)	ref_gene
N6G92_RS09130	12.0854	3.59519	6.05e-52	7.21e-50	yes	up	N6G92_RS09130	acetyl/propionyl/methylcrotonyl-CoA carboxylase subunit alpha	1949811	1951850	+	COG4770(I:Lipid transport and metabolism)	COG4770(Acetyl/propionyl-CoA carboxylase, alpha subunit)	METABOLISM	K11263	bccA	acetyl-CoA/propionyl-CoA carboxylase, biotin carboxylase, biotin carboxyl carrier protein [EC:6.4.1.2 6.4.1.3 6.3.4.14]	map00630(Glyoxylate and dicarboxylate metabolism); map00280(Valine, leucine and isoleucine degradation); map00640(Propanoate metabolism); map00620(Pyruvate metabolism); map00061(Fatty acid biosynthesis)	Metabolism;Metabolism;Metabolism;Metabolism;Metabolism	Carbohydrate metabolism;Amino acid metabolism;Carbohydrate metabolism;Carbohydrate metabolism;Lipid metabolism	PF02786.21(CPSase_L_D2:Carbamoyl-phosphate synthase L chain, ATP binding domain); PF00289.26(Biotin_carb_N:Biotin carboxylase, N-terminal domain); PF02785.23(Biotin_carb_C:Biotin carboxylase C-terminal domain); PF00364.26(Biotin_lipoyl:Biotin-requiring enzyme); PF07478.17(Dala_Dala_lig_C:D-ala D-ala ligase C-terminus); PF13533.10(Biotin_lipoyl_2:Biotin-lipoyl like); PF02222.26(ATP-grasp:ATP-grasp…			WP_007730189.1(MULTISPECIES: acetyl/propionyl/methylcrotonyl-CoA carboxylase subunit alpha [Rhodococcus] >ATI36038.1 acetyl/propionyl/methylcrotonyl-CoA carboxylase subunit alpha [Rhodococcus sp. H-CA8f] >EME21930.1 acyl-CoA carboxylase alpha chain [Rhodococcus qingshengii BKS 20-40] >MBS3694502.1 acetyl/propionyl/methylcrotonyl-CoA carboxylase subunit alpha [Rhodococcus qingshengii] >MDJ0439189.…	sp|P0A509|ACCA1_MYCBO(Biotin-dependent 3-methylcrotonyl-coenzyme A carboxylase alpha1 subunit OS=Mycobacterium bovis (strain ATCC BAA-935 / AF2122/97) OX=233413 GN=accA1 PE=3 SV=1)	ref_gene											VFG047710(gb|WP_014547360)	Pyrimidine biosynthesis (VF0558)	Mediating bacterial resistance to reactive oxygen species (ROS) that is important for phagosomal escape	Nutritional/Metabolic factor
N6G92_RS16975	13.2642	3.72947	6.36e-52	7.43e-50	yes	up	N6G92_RS16975	DEDD exonuclease domain-containing protein	3732719	3734479	+	COG0322(L:Replication, recombination and repair)	COG0322(Excinuclease UvrABC, nuclease subunit)	INFORMATION STORAGE AND PROCESSING	K02342	dnaQ	DNA polymerase III subunit epsilon [EC:2.7.7.7]	map03430(Mismatch repair); map03440(Homologous recombination); map03030(DNA replication)	Genetic Information Processing;Genetic Information Processing;Genetic Information Processing	Replication and repair;Replication and repair;Replication and repair	PF00929.28(RNase_T:Exonuclease); PF01541.28(GIY-YIG:GIY-YIG catalytic domain); PF21762.1(DEDDh_C:DNA polymerase III subunit epsilon-like, C-terminal domain)	GO:0003887(molecular_function:DNA-directed DNA polymerase activity); GO:0004527(molecular_function:exonuclease activity); GO:0006289(biological_process:nucleotide-excision repair); GO:0006260(biological_process:DNA replication); GO:0003677(molecular_function:DNA binding)	GO:0005488;GO:0009987;GO:0003824;GO:0008152;GO:0050896	AUS32753.1(hypothetical protein C1M55_17680 [Rhodococcus qingshengii] >EME22277.1 hypothetical protein G418_11428 [Rhodococcus qingshengii BKS 20-40] >MCE4165766.1 DEDD exonuclease domain-containing protein [Rhodococcus sp. Ni2] >OMQ33337.1 hypothetical protein BK799_16735 [Rhodococcus sp. D-1] >KDQ03736.1 hypothetical protein EN35_00660 [Rhodococcus qingshengii])	sp|P9WLJ0|Y2191_MYCTO(Putative bifunctional exonuclease/endonuclease protein MT2247 OS=Mycobacterium tuberculosis (strain CDC 1551 / Oshkosh) OX=83331 GN=MT2247 PE=4 SV=1)	ref_gene
N6G92_RS02220	12.899	3.68919	2.37e-51	2.71e-49	yes	up	N6G92_RS02220	Imm51 family immunity protein	484601	484260	-										PF15595.10(Imm51:Immunity protein 51)			WP_003943507.1(MULTISPECIES: Imm51 family immunity protein [Rhodococcus] >MYV30155.1 hypothetical protein [Rhodococcus erythropolis] >ARE32292.1 hypothetical protein A0W34_02235 [Rhodococcus sp. BH4] >AZI60053.1 hypothetical protein EHW12_02200 [Rhodococcus sp. NJ-530] >EEN86770.1 hypothetical protein RHOER0001_3715 [Rhodococcus erythropolis SK121] >EME20086.1 hypothetical protein G418_15871 [Rho…		ref_gene
N6G92_RS08950	20.104	4.32941	1.22e-49	1.37e-47	yes	up	N6G92_RS08950	DUF4287 domain-containing protein	1905764	1905967	+	COG3586(R:General function prediction only)	COG3586(Uncharacterized protein domain, C-terminal to COG1479 DNAse/DNA nickase)	POORLY CHARACTERIZED							PF14117.10(DUF4287:Domain of unknown function (DUF4287))			WP_007728313.1(MULTISPECIES: DUF4287 domain-containing protein [Rhodococcus] >ERB53978.1 hypothetical protein N806_22885 [Rhodococcus sp. P27] >MBT2275508.1 DUF4287 domain-containing protein [Rhodococcus qingshengii] >MCD2156662.1 DUF4287 domain-containing protein [Rhodococcus cerastii] >MYV27266.1 DUF4287 domain-containing protein [Rhodococcus erythropolis] >OCC18689.1 hypothetical protein AS590…		ref_gene
N6G92_RS20940	26.0037	4.70064	3.17e-49	3.5e-47	yes	up	N6G92_RS20940	DUF2786 domain-containing protein	4596867	4598114	+										PF10979.12(DUF2786:Protein of unknown function (DUF2786))			WP_172826980.1(MULTISPECIES: DUF2786 domain-containing protein [Rhodococcus] >MCZ9630422.1 DUF2786 domain-containing protein [Rhodococcus sp. BH5] >MDJ0488222.1 DUF2786 domain-containing protein [Rhodococcus qingshengii] >QTR99016.1 DUF2786 domain-containing protein [Rhodococcus qingshengii] >QXC41558.1 DUF2786 domain-containing protein [Rhodococcus qingshengii] >UXF65837.1 DUF2786 domain-contain…		ref_gene
N6G92_RS14540	11.6678	3.54447	1.71e-48	1.86e-46	yes	up	N6G92_RS14540	metal-sulfur cluster assembly factor sufT	3127502	3127924	+	COG2151(O:Posttranslational modification, protein turnover, chaperones)	COG2151(Metal-sulfur cluster biosynthetic enzyme)	CELLULAR PROCESSES AND SIGNALING		sufT					PF01883.23(FeS_assembly_P:Iron-sulfur cluster assembly protein)			WP_003944963.1(MULTISPECIES: metal-sulfur cluster assembly factor [Rhodococcus] >ERB52843.1 metal-sulfur cluster protein [Rhodococcus sp. P27] >MBT2271769.1 metal-sulfur cluster assembly factor [Rhodococcus qingshengii] >MCD2156008.1 metal-sulfur cluster assembly factor [Rhodococcus cerastii] >MYV28517.1 DUF59 domain-containing protein [Rhodococcus erythropolis] >OCC19870.1 metal-sulfur cluster b…	sp|A0A0H2XI17|SUFT_STAA3(Fe-S protein maturation auxiliary factor SufT OS=Staphylococcus aureus (strain USA300) OX=367830 GN=sufT PE=2 SV=1)	ref_gene
N6G92_RS15800	9.91128	3.30907	1.91e-48	2.04e-46	yes	up	uvrB	excinuclease ABC subunit UvrB	3448081	3445919	-	COG0556(L:Replication, recombination and repair)	COG0556(Excinuclease UvrABC helicase subunit UvrB)	INFORMATION STORAGE AND PROCESSING	K03702	uvrB	excinuclease ABC subunit B	map03420(Nucleotide excision repair)	Genetic Information Processing	Replication and repair	PF17757.5(UvrB_inter:UvrB interaction domain); PF12344.12(UvrB:Ultra-violet resistance protein B); PF00271.35(Helicase_C:Helicase conserved C-terminal domain); PF04851.19(ResIII:Type III restriction enzyme, res subunit); PF00270.33(DEAD:DEAD/DEAH box helicase); PF02151.23(UVR:UvrB/uvrC motif); PF13401.10(AAA_22:AAA domain)	GO:0005737(cellular_component:cytoplasm); GO:0016887(molecular_function:ATPase activity); GO:0009380(cellular_component:excinuclease repair complex); GO:0009381(molecular_function:excinuclease ABC activity); GO:0006289(biological_process:nucleotide-excision repair); GO:0009432(biological_process:SOS response); GO:0003677(molecular_function:DNA binding); GO:0005524(molecular_function:ATP binding)	GO:0005488;GO:0110165;GO:0009987;GO:0003824;GO:0008152;GO:0032991;GO:0050896	WP_007728743.1(MULTISPECIES: excinuclease ABC subunit UvrB [Rhodococcus] >MBT2272984.1 excinuclease ABC subunit UvrB [Rhodococcus qingshengii] >MYV31136.1 excinuclease ABC subunit UvrB [Rhodococcus erythropolis] >OCC22007.1 excinuclease ABC subunit B [Prescottella equi] >ANQ74030.1 excinuclease ABC subunit B [Rhodococcus sp. 008] >ARE34615.1 excinuclease ABC subunit B [Rhodococcus sp. BH4])	sp|P67423|UVRB_MYCBO(UvrABC system protein B OS=Mycobacterium bovis (strain ATCC BAA-935 / AF2122/97) OX=233413 GN=uvrB PE=3 SV=2)	ref_gene
N6G92_RS27670	10.9113	3.44776	2.65e-48	2.78e-46	yes	up	N6G92_RS27670	ABC transporter substrate-binding protein	5983891	5984868	+	COG0614(P:Inorganic ion transport and metabolism)	COG0614(ABC-type Fe3+-hydroxamate transport system, periplasmic component)	METABOLISM	K02016		iron complex transport system substrate-binding protein				PF01497.22(Peripla_BP_2:Periplasmic binding protein)			WP_209922476.1(MULTISPECIES: ABC transporter substrate-binding protein [Rhodococcus] >MBP1052725.1 ABC transporter substrate-binding protein [Rhodococcus qingshengii] >MBQ7807503.1 ABC transporter substrate-binding protein [Rhodococcus sp. (in: high G+C Gram-positive bacteria)] >UXF67114.1 ABC transporter substrate-binding protein [Rhodococcus qingshengii])		ref_gene											VFG013752(gb|WP_011015613)	ABC transporter (VF0741)	-	Nutritional/Metabolic factor
N6G92_RS24480	19.5861	4.29176	1.76e-47	1.81e-45	yes	up	N6G92_RS24480	SRPBCC domain-containing protein	5319880	5319419	-	COG3832(I:Lipid transport and metabolism)	COG3832(Chalcone/flavanone-binding protein YndB, AHSA1/START/SRPBCC domain)	METABOLISM							PF08327.15(AHSA1:Activator of Hsp90 ATPase homolog 1-like protein); PF10604.13(Polyketide_cyc2:Polyketide cyclase / dehydrase and lipid transport)			WP_050656857.1(MULTISPECIES: SRPBCC domain-containing protein [Rhodococcus] >MBT2273077.1 SRPBCC domain-containing protein [Rhodococcus qingshengii] >ANQ70381.1 polyketide cyclase [Rhodococcus sp. 008] >AUS34176.1 SRPBCC domain-containing protein [Rhodococcus qingshengii] >KPH19573.1 polyketide cyclase [Rhodococcus sp. ADH] >KSU79887.1 polyketide cyclase [Rhodococcus qingshengii])		ref_gene
N6G92_RS17950	11.6523	3.54254	4.11e-47	4.16e-45	yes	up	N6G92_RS17950	DEAD/DEAH box helicase	3927905	3930004	+	COG0514(L:Replication, recombination and repair)	COG0514(Superfamily II DNA helicase RecQ)	INFORMATION STORAGE AND PROCESSING	K03654	recQ	ATP-dependent DNA helicase RecQ [EC:5.6.2.4]	map03018(RNA degradation)	Genetic Information Processing	Folding, sorting and degradation	PF00270.33(DEAD:DEAD/DEAH box helicase); PF00271.35(Helicase_C:Helicase conserved C-terminal domain); PF04851.19(ResIII:Type III restriction enzyme, res subunit); PF16124.9(RecQ_Zn_bind:RecQ zinc-binding); PF13604.10(AAA_30:AAA domain)	GO:0016787(molecular_function:hydrolase activity); GO:0003676(molecular_function:nucleic acid binding); GO:0005524(molecular_function:ATP binding); GO:0004386(molecular_function:helicase activity)	GO:0005488;GO:0140657;GO:0003824	WP_030536630.1(MULTISPECIES: DEAD/DEAH box helicase [Rhodococcus] >MBT2272615.1 RecQ family ATP-dependent DNA helicase [Rhodococcus qingshengii] >MYV28202.1 DEAD/DEAH box helicase [Rhodococcus erythropolis] >OCC17579.1 recombinase RecQ [Prescottella equi] >ANQ74456.1 recombinase RecQ [Rhodococcus sp. 008] >ARE34974.1 recombinase RecQ [Rhodococcus sp. BH4])	sp|O34748|RECQ_BACSU(Probable ATP-dependent DNA helicase RecQ OS=Bacillus subtilis (strain 168) OX=224308 GN=recQ PE=3 SV=1)	ref_gene
N6G92_RS16735	35.7468	5.15974	5.67e-47	5.65e-45	yes	up	N6G92_RS16735	TfoX/Sxy family protein	3679673	3679335	-	COG3070(K:Transcription)	COG3070(Transcriptional regulator of competence genes, TfoX/Sxy family)	INFORMATION STORAGE AND PROCESSING							PF04993.17(TfoX_N:TfoX N-terminal domain)			WP_003941748.1(MULTISPECIES: TfoX/Sxy family protein [Rhodococcus] >MYV27954.1 transcriptional regulator [Rhodococcus erythropolis] >AGT93090.1 hypothetical protein O5Y_16210 [Rhodococcus erythropolis CCM2595] >ANQ74189.1 transcriptional regulator [Rhodococcus sp. 008] >ARE34772.1 transcriptional regulator [Rhodococcus sp. BH4] >AUS32711.1 transcriptional regulator [Rhodococcus qingshengii])	sp|P22043|YTR3_SPIAU(Uncharacterized 12.7 kDa protein in trpE 5'region OS=Spirochaeta aurantia OX=147 PE=4 SV=1)	ref_gene
N6G92_RS09695	15.9529	3.99575	1.35e-46	1.33e-44	yes	up	N6G92_RS09695	DNA polymerase Y family protein	2112987	2114540	+	COG0389(L:Replication, recombination and repair)	COG0389(Nucleotidyltransferase/DNA polymerase DinP involved in DNA repair)	INFORMATION STORAGE AND PROCESSING	K14161	imuB	protein ImuB				PF00817.24(IMS:impB/mucB/samB family)	GO:0006281(biological_process:DNA repair)	GO:0050896;GO:0008152;GO:0009987	WP_003940966.1(MULTISPECIES: DNA polymerase Y family protein [Rhodococcus] >MBT9295294.1 DNA polymerase Y family protein [Rhodococcus sp. GOMB7] >MBW0291102.1 DNA polymerase [Rhodococcus sp. MH15] >MCE4164301.1 DNA polymerase Y family protein [Rhodococcus sp. Ni2] >MYV28809.1 DNA polymerase Y family protein [Rhodococcus erythropolis] >ANQ72916.1 hypothetical protein AOT96_20190 [Rhodococcus sp. 0…		ref_gene
N6G92_RS26310	11.7825	3.55858	1.92e-46	1.85e-44	yes	up	N6G92_RS26310	HNH endonuclease signature motif containing protein	5691679	5693040	+	COG1403(V:Defense mechanisms)	COG1403(5-methylcytosine-specific restriction endonuclease McrA)	CELLULAR PROCESSES AND SIGNALING							PF02720.21(DUF222:Domain of unknown function (DUF222)); PF01844.27(HNH:HNH endonuclease)			WP_064443636.1(MULTISPECIES: HNH endonuclease signature motif containing protein [Rhodococcus] >UUE24711.1 HNH endonuclease [Rhodococcus qingshengii] >UXF66849.1 HNH endonuclease [Rhodococcus qingshengii])	sp|P9WLT2|Y1702_MYCTO(Uncharacterized protein MT1741Mb1728c OS=Mycobacterium tuberculosis (strain CDC 1551 / Oshkosh) OX=83331 GN=MT1741 PE=3 SV=1)	ref_gene
N6G92_RS00920	13.9683	3.80409	1.88e-45	1.78e-43	yes	up	N6G92_RS00920	type II CAAX endopeptidase family protein	200498	199677	-	COG1266(O:Posttranslational modification, protein turnover, chaperones)	COG1266(Membrane protease YdiL, CAAX protease family)	CELLULAR PROCESSES AND SIGNALING							PF02517.20(Rce1-like:Type II CAAX prenyl endopeptidase Rce1-like)	GO:0071586(biological_process:CAAX-box protein processing); GO:0016020(cellular_component:membrane); GO:0004222(molecular_function:metalloendopeptidase activity)	GO:0110165;GO:0003824;GO:0008152	WP_003945405.1(MULTISPECIES: type II CAAX endopeptidase family protein [Rhodococcus] >MBT2271531.1 CPBP family intramembrane metalloprotease [Rhodococcus qingshengii] >MBT9293523.1 CPBP family intramembrane metalloprotease [Rhodococcus sp. GOMB7] >MCE4162591.1 CPBP family intramembrane metalloprotease [Rhodococcus sp. Ni2] >MCJ0949308.1 CPBP family intramembrane metalloprotease [Rhodococcus sp. A…		ref_gene
N6G92_RS20235	20.9776	4.39078	3.04e-45	2.84e-43	yes	up	N6G92_RS20235	exonuclease SbcCD subunit D	4441106	4439931	-	COG0420(L:Replication, recombination and repair)	COG0420(DNA repair exonuclease SbcCD nuclease subunit)	INFORMATION STORAGE AND PROCESSING	K03547	sbcD	DNA repair protein SbcD/Mre11				PF00149.32(Metallophos:Calcineurin-like phosphoesterase); PF12320.12(SbcD_C:Type 5 capsule protein repressor C-terminal domain); PF12850.11(Metallophos_2:Calcineurin-like phosphoesterase superfamily domain)			WP_054826655.1(MULTISPECIES: exonuclease SbcCD subunit D [Rhodococcus] >OCC21149.1 exonuclease sbcCD subunit D [Prescottella equi] >ANQ69641.1 exonuclease SbcCD subunit D [Rhodococcus sp. 008] >KSU82844.1 exonuclease sbcCD subunit D [Rhodococcus qingshengii] >MBP2524169.1 exonuclease SbcD [Rhodococcus sp. PvP104] >MBW0282856.1 exonuclease sbcCD subunit D [Rhodococcus sp. FH8])	sp|Q6GH61|SBCD_STAAR(Nuclease SbcCD subunit D OS=Staphylococcus aureus (strain MRSA252) OX=282458 GN=sbcD PE=3 SV=1)	ref_gene
novel0055	13.023	3.70299	3.55e-45	3.26e-43	yes	up	-	Uncharacterised protein [Mycobacteroides abscessus subsp. abscessus]	2872265	2873263	+	COG0568(K:Transcription)	COG0568(DNA-directed RNA polymerase, sigma subunit (sigma70/sigma32))	INFORMATION STORAGE AND PROCESSING	K03087	rpoS	RNA polymerase nonessential primary-like sigma factor	map02026(Biofilm formation - Escherichia coli); map05111(Biofilm formation - Vibrio cholerae)	Cellular Processes;Cellular Processes	Cellular community - prokaryotes;Cellular community - prokaryotes		GO:0003677(molecular_function:DNA binding); GO:0006352(biological_process:DNA-templated transcription, initiation); GO:0016987(molecular_function:sigma factor activity)	GO:0005488;GO:0009987;GO:0008152;GO:0140110	WP_003942639.1(MULTISPECIES: sigma-70 family RNA polymerase sigma factor [Rhodococcus] >ERB52904.1 RNA polymerase sigma factor [Rhodococcus sp. P27] >MCD2157504.1 sigma-70 family RNA polymerase sigma factor [Rhodococcus cerastii] >MYV29506.1 sigma-70 family RNA polymerase sigma factor [Rhodococcus erythropolis] >OCC19679.1 RNA polymerase subunit sigma [Prescottella equi] >AGT92442.1 RNA polymeras…	sp|P9WGI4|SIGB_MYCTO(RNA polymerase sigma factor SigB OS=Mycobacterium tuberculosis (strain CDC 1551 / Oshkosh) OX=83331 GN=sigB PE=3 SV=1)	novel_gene
novel0097	152.465	7.25233	5.59e-45	5.07e-43	yes	up	-	hypothetical protein SAMN04490239_0766 [Rhodococcus koreensis]	4701950	4702260	+				K18955	whiB1_2_3_4	WhiB family transcriptional regulator, redox-sensing transcriptional regulator					GO:0005737(cellular_component:cytoplasm); GO:0051539(molecular_function:4 iron, 4 sulfur cluster binding); GO:0035731(molecular_function:dinitrosyl-iron complex binding); GO:0006355(biological_process:regulation of transcription, DNA-templated); GO:0003677(molecular_function:DNA binding); GO:0046872(molecular_function:metal ion binding)	GO:0005488;GO:0065007;GO:0110165	WP_003946343.1(MULTISPECIES: WhiB family transcriptional regulator [Rhodococcus] >ERB51086.1 transcriptional regulator [Rhodococcus sp. P27] >MBT2275728.1 WhiB family transcriptional regulator [Rhodococcus qingshengii] >MCD2153239.1 WhiB family transcriptional regulator [Rhodococcus cerastii] >MYV26146.1 WhiB family transcriptional regulator [Rhodococcus erythropolis] >OCC20639.1 transcription fa…	sp|A0QST8|WHIB3_MYCS2(Redox-responsive transcriptional regulator WhiB3 OS=Mycolicibacterium smegmatis (strain ATCC 700084 / mc(2)155) OX=246196 GN=whiB3 PE=2 SV=1)	novel_gene
N6G92_RS02655	9.54445	3.25466	1.34e-43	1.2e-41	yes	up	N6G92_RS02655	DNA polymerase III subunit delta'	573377	574606	+	COG2812(L:Replication, recombination and repair)	COG2812(DNA polymerase III, gamma/tau subunits)	INFORMATION STORAGE AND PROCESSING	K02341	holB	DNA polymerase III subunit delta' [EC:2.7.7.7]	map03430(Mismatch repair); map03440(Homologous recombination); map03030(DNA replication)	Genetic Information Processing;Genetic Information Processing;Genetic Information Processing	Replication and repair;Replication and repair;Replication and repair	PF13177.10(DNA_pol3_delta2:DNA polymerase III, delta subunit); PF09115.14(DNApol3-delta_C:DNA polymerase III, delta subunit, C terminal); PF00004.33(AAA:ATPase family associated with various cellular activities (AAA))	GO:0008408(molecular_function:3'-5' exonuclease activity); GO:0003887(molecular_function:DNA-directed DNA polymerase activity); GO:0006260(biological_process:DNA replication); GO:0016887(molecular_function:ATPase activity); GO:0003677(molecular_function:DNA binding); GO:0009360(cellular_component:DNA polymerase III complex)	GO:0005488;GO:0009987;GO:0003824;GO:0008152;GO:0032991	WP_019746652.1(MULTISPECIES: DNA polymerase III subunit delta' [Rhodococcus] >MCD2155389.1 DNA polymerase III subunit delta' [Rhodococcus cerastii] >MYV31977.1 DNA polymerase III subunit delta' [Rhodococcus erythropolis] >OCC21474.1 DNA polymerase III subunit delta' [Prescottella equi] >AGT90375.1 DNA polymerase III subunit delta' [Rhodococcus erythropolis CCM2595] >ANQ71731.1 DNA polymerase III …	sp|P37540|HOLB_BACSU(DNA polymerase III subunit delta' OS=Bacillus subtilis (strain 168) OX=224308 GN=holB PE=3 SV=1)	ref_gene
N6G92_RS10365	7.64742	2.93497	1.54e-43	1.36e-41	yes	up	N6G92_RS10365	ATP-dependent helicase	2255417	2250870	-	COG1201(L:Replication, recombination and repair)	COG1201(Lhr-like helicase)	INFORMATION STORAGE AND PROCESSING	K03724	lhr	ATP-dependent helicase Lhr and Lhr-like helicase [EC:3.6.4.13 5.6.2.4]				PF08494.15(DEAD_assoc:DEAD/H associated); PF00270.33(DEAD:DEAD/DEAH box helicase); PF00271.35(Helicase_C:Helicase conserved C-terminal domain); PF04851.19(ResIII:Type III restriction enzyme, res subunit); PF06224.16(AlkZ-like:DNA glycosylase AlkZ-like)	GO:0004386(molecular_function:helicase activity); GO:0016887(molecular_function:ATPase activity); GO:0003676(molecular_function:nucleic acid binding); GO:0005524(molecular_function:ATP binding)	GO:0005488;GO:0140657;GO:0003824	WP_042449813.1(MULTISPECIES: ATP-dependent helicase [Rhodococcus] >ANQ75129.1 DEAD/DEAH box helicase [Rhodococcus sp. 008] >ARE37150.1 DEAD/DEAH box helicase [Rhodococcus sp. BH4] >AUS35270.1 ATP-dependent helicase [Rhodococcus qingshengii] >KDQ03405.1 DEAD/DEAH box helicase [Rhodococcus qingshengii] >KSU80818.1 DEAD/DEAH box helicase [Rhodococcus qingshengii])	sp|P30015|LHR_ECOLI(Probable ATP-dependent helicase Lhr OS=Escherichia coli (strain K12) OX=83333 GN=lhr PE=3 SV=2)	ref_gene
N6G92_RS14355	7.84592	2.97194	3.79e-43	3.29e-41	yes	up	uvrC	excinuclease ABC subunit UvrC	3088506	3090698	+	COG0322(L:Replication, recombination and repair)	COG0322(Excinuclease UvrABC, nuclease subunit)	INFORMATION STORAGE AND PROCESSING	K03703	uvrC	excinuclease ABC subunit C	map03420(Nucleotide excision repair)	Genetic Information Processing	Replication and repair	PF08459.15(UvrC_RNaseH_dom:UvrC RNAse H endonuclease domain); PF02151.23(UVR:UvrB/uvrC motif); PF14520.10(HHH_5:Helix-hairpin-helix domain); PF01541.28(GIY-YIG:GIY-YIG catalytic domain); PF00633.27(HHH:Helix-hairpin-helix motif); PF12826.11(HHH_2:Helix-hairpin-helix motif)	GO:0005737(cellular_component:cytoplasm); GO:0009380(cellular_component:excinuclease repair complex); GO:0009381(molecular_function:excinuclease ABC activity); GO:0006289(biological_process:nucleotide-excision repair); GO:0009432(biological_process:SOS response); GO:0003677(molecular_function:DNA binding)	GO:0005488;GO:0110165;GO:0009987;GO:0003824;GO:0008152;GO:0032991;GO:0050896	WP_261259503.1(excinuclease ABC subunit UvrC [Rhodococcus qingshengii] >UXF70149.1 excinuclease ABC subunit UvrC [Rhodococcus qingshengii])	sp|C0ZZE8|UVRC_RHOE4(UvrABC system protein C OS=Rhodococcus erythropolis (strain PR4 / NBRC 100887) OX=234621 GN=uvrC PE=3 SV=1)	ref_gene
N6G92_RS03820	10.6429	3.41182	3.96e-43	3.34e-41	yes	up	N6G92_RS03820	VOC family protein	835730	836140	+	COG2764(C:Energy production and conversion)	COG2764(Zn-dependent glyoxalase, PhnB family)	METABOLISM	K04750	phnB	PhnB protein				PF00903.29(Glyoxalase:Glyoxalase/Bleomycin resistance protein/Dioxygenase superfamily); PF06983.17(3-dmu-9_3-mt:3-demethylubiquinone-9 3-methyltransferase)			WP_047269632.1(MULTISPECIES: VOC family protein [Rhodococcus] >MBT2271411.1 VOC family protein [Rhodococcus qingshengii] >MYV30896.1 VOC family protein [Rhodococcus erythropolis] >OCC18342.1 hypothetical protein AS590_09010 [Prescottella equi] >AUS30341.1 VOC family protein [Rhodococcus qingshengii] >KLN72083.1 3-demethylubiquinone-9 3-methyltransferase [Rhodococcus erythropolis])	sp|P16681|YJDN_ECOLI(Protein YjdN OS=Escherichia coli (strain K12) OX=83333 GN=yjdN PE=4 SV=1)	ref_gene
N6G92_RS11990	14.5287	3.86084	3.97e-43	3.34e-41	yes	up	N6G92_RS11990	hypothetical protein	2593721	2594353	+											GO:0003824(molecular_function:catalytic activity); GO:0006281(biological_process:DNA repair)	GO:0009987;GO:0003824;GO:0008152;GO:0050896	WP_228402185.1(MULTISPECIES: hypothetical protein [Rhodococcus] >UEL35416.1 hypothetical protein KTR60_12125 [Rhodococcus sp. C1] >UXF69711.1 hypothetical protein N6G92_11990 [Rhodococcus qingshengii])		ref_gene
N6G92_RS25060	11.3108	3.49962	5.28e-43	4.39e-41	yes	up	N6G92_RS25060	bifunctional 3'-5' exonuclease/DNA polymerase	5441470	5443020	+	COG0749(L:Replication, recombination and repair)	COG0749(DNA polymerase I, 3'-5' exonuclease and polymerase domains)	INFORMATION STORAGE AND PROCESSING							PF00476.24(DNA_pol_A:DNA polymerase family A)			WP_047272080.1(MULTISPECIES: bifunctional 3'-5' exonuclease/DNA polymerase [Rhodococcus] >KLN68384.1 3'-5' exonuclease [Rhodococcus erythropolis] >MDE8648482.1 bifunctional 3'-5' exonuclease/DNA polymerase [Rhodococcus qingshengii] >QOS61456.1 bifunctional 3'-5' exonuclease/DNA polymerase [Rhodococcus qingshengii] >QTR99743.1 bifunctional 3'-5' exonuclease/DNA polymerase [Rhodococcus qingshengii]…	sp|O08307|DPO1_CHLAA(DNA polymerase I OS=Chloroflexus aurantiacus (strain ATCC 29366 / DSM 635 / J-10-fl) OX=324602 GN=polA PE=3 SV=1)	ref_gene
N6G92_RS11975	8.10233	3.01834	1.02e-42	8.36e-41	yes	up	N6G92_RS11975	hypothetical protein	2591736	2590786	-											GO:0016020(cellular_component:membrane)	GO:0110165	WP_228402182.1(MULTISPECIES: hypothetical protein [Rhodococcus] >UEL35413.1 hypothetical protein KTR60_12110 [Rhodococcus sp. C1] >UXF69708.1 hypothetical protein N6G92_11975 [Rhodococcus qingshengii])		ref_gene
N6G92_RS26055	17.0636	4.09285	1.39e-42	1.12e-40	yes	up	lexA	transcriptional repressor LexA	5640935	5640246	-	COG1974(K:Transcription); COG1974(T:Signal transduction mechanisms)	COG1974(SOS-response transcriptional repressor LexA (RecA-mediated autopeptidase)); COG1974(SOS-response transcriptional repressor LexA (RecA-mediated autopeptidase))	INFORMATION STORAGE AND PROCESSING;CELLULAR PROCESSES AND SIGNALING	K01356	lexA	repressor LexA [EC:3.4.21.88]				PF00717.27(Peptidase_S24:Peptidase S24-like); PF01726.20(LexA_DNA_bind:LexA DNA binding domain); PF13730.10(HTH_36:Helix-turn-helix domain); PF12802.11(MarR_2:MarR family); PF01047.26(MarR:MarR family)	GO:0004252(molecular_function:serine-type endopeptidase activity); GO:0006281(biological_process:DNA repair); GO:0003677(molecular_function:DNA binding); GO:0045892(biological_process:negative regulation of transcription, DNA-templated); GO:0009432(biological_process:SOS response); GO:0006508(biological_process:proteolysis); GO:0006260(biological_process:DNA replication)	GO:0005488;GO:0065007;GO:0009987;GO:0003824;GO:0008152;GO:0050896	WP_174519486.1(MULTISPECIES: transcriptional repressor LexA [Rhodococcus] >MBT2275132.1 transcriptional repressor LexA [Rhodococcus qingshengii] >MBP1052285.1 transcriptional repressor LexA [Rhodococcus qingshengii] >MBQ9056800.1 transcriptional repressor LexA [Rhodococcus sp. (in: high G+C Gram-positive bacteria)] >MBW4815417.1 transcriptional repressor LexA [Rhodococcus qingshengii] >MCC4301328…	sp|Q5YP21|LEXA1_NOCFA(LexA repressor 1 OS=Nocardia farcinica (strain IFM 10152) OX=247156 GN=lexA1 PE=3 SV=1)	ref_gene
sRNA0405	28.1425	4.81468	1.7e-42	1.36e-40	yes	up
N6G92_RS20230	11.7398	3.55333	9.88e-42	7.79e-40	yes	up	N6G92_RS20230	SMC family ATPase	4439934	4436956	-	COG0419(L:Replication, recombination and repair)	COG0419(DNA repair exonuclease SbcCD ATPase subunit)	INFORMATION STORAGE AND PROCESSING	K03546	sbcC	DNA repair protein SbcC/Rad50				PF13476.10(AAA_23:AAA domain); PF13558.10(SbcC_Walker_B:SbcC/RAD50-like, Walker B motif); PF13555.10(AAA_29:P-loop containing region of AAA domain); PF02463.23(SMC_N:RecF/RecN/SMC N terminal domain); PF13514.10(AAA_27:AAA domain)	GO:0006302(biological_process:double-strand break repair); GO:0016887(molecular_function:ATPase activity)	GO:0009987;GO:0003824;GO:0008152;GO:0050896	WP_261254701.1(SMC family ATPase [Rhodococcus qingshengii] >UXF65703.1 SMC family ATPase [Rhodococcus qingshengii])	sp|Q9KM67|SBCC_VIBCH(Nuclease SbcCD subunit C OS=Vibrio cholerae serotype O1 (strain ATCC 39315 / El Tor Inaba N16961) OX=243277 GN=sbcC PE=3 SV=1)	ref_gene
N6G92_RS24555	11.6383	3.54081	1.34e-41	1.04e-39	yes	up	N6G92_RS24555	NAD-glutamate dehydrogenase	5337241	5332595	-	COG2902(E:Amino acid transport and metabolism)	COG2902(NAD-specific glutamate dehydrogenase)	METABOLISM	K15371		glutamate dehydrogenase [EC:1.4.1.2]	map00220(Arginine biosynthesis); map00250(Alanine, aspartate and glutamate metabolism); map00910(Nitrogen metabolism); map00430(Taurine and hypotaurine metabolism)	Metabolism;Metabolism;Metabolism;Metabolism	Amino acid metabolism;Amino acid metabolism;Energy metabolism;Metabolism of other amino acids	PF05088.16(Bac_GDH_CD:Bacterial NAD-glutamate dehydrogenase, catalytic domain); PF21074.1(GDH_C:Glutamate dehydrogenase, C-terminal); PF21078.1(GDH_HM3:Glutamate dehydrogenase, helical motif 3); PF21077.1(GDH_ACT3:Glutamate dehydrogenase, ACT3 domain); PF21076.1(GDH_ACT2:Glutamate dehydrogenase, ACT2 domain); PF21075.1(GDH_ACT1:Glutamate dehydrogenase, ACT1 domain); PF21073.1(GDH_HM1:Glutamate de…			QEX13244.1(NAD-glutamate dehydrogenase [Rhodococcus erythropolis])	sp|A0R1C2|DHE2_MYCS2(NAD-specific glutamate dehydrogenase OS=Mycolicibacterium smegmatis (strain ATCC 700084 / mc(2)155) OX=246196 GN=gdh PE=1 SV=1)	ref_gene
N6G92_RS24595	14.1223	3.81991	1.38e-41	1.06e-39	yes	up	N6G92_RS24595	cytosine permease	5345715	5347151	+	COG1457(F:Nucleotide transport and metabolism)	COG1457(Purine-cytosine permease or related protein)	METABOLISM	K03457		nucleobase:cation symporter-1, NCS1 family				PF02133.19(Transp_cyt_pur:Permease for cytosine/purines, uracil, thiamine, allantoin)	GO:0022857(molecular_function:transmembrane transporter activity); GO:0016020(cellular_component:membrane)	GO:0005215;GO:0110165	WP_003940251.1(MULTISPECIES: cytosine permease [Rhodococcus] >OCC19038.1 sulfonate ABC transporter substrate-binding protein [Prescottella equi] >ANQ70404.1 sulfonate ABC transporter substrate-binding protein [Rhodococcus sp. 008] >ARE36123.1 sulfonate ABC transporter substrate-binding protein [Rhodococcus sp. BH4] >AUS34198.1 cytosine permease [Rhodococcus qingshengii] >AZI64126.1 cytosine perme…	sp|P94369|YXLA_BACSU(Putative purine-cytosine permease YxlA OS=Bacillus subtilis (strain 168) OX=224308 GN=yxlA PE=3 SV=1)	ref_gene
N6G92_RS22720	8.6138	3.10665	6.03e-41	4.58e-39	yes	up	N6G92_RS22720	ATP-dependent Clp protease ATP-binding subunit	4957335	4954912	-	COG0542(O:Posttranslational modification, protein turnover, chaperones)	COG0542(ATP-dependent Clp protease, ATP-binding subunit ClpA)	CELLULAR PROCESSES AND SIGNALING	K03696	clpC	ATP-dependent Clp protease ATP-binding subunit ClpC				PF07724.18(AAA_2:AAA domain (Cdc48 subfamily)); PF17871.5(AAA_lid_9:AAA lid domain); PF10431.13(ClpB_D2-small:C-terminal, D2-small domain, of ClpB protein); PF00004.33(AAA:ATPase family associated with various cellular activities (AAA)); PF02861.24(Clp_N:Clp amino terminal domain, pathogenicity island component); PF07728.18(AAA_5:AAA domain (dynein-related subfamily)); PF13401.10(AAA_22:AAA domai…	GO:0005737(cellular_component:cytoplasm); GO:0006508(biological_process:proteolysis); GO:0008233(molecular_function:peptidase activity); GO:0005524(molecular_function:ATP binding); GO:0016887(molecular_function:ATPase activity)	GO:0005488;GO:0003824;GO:0008152;GO:0110165	WP_054831246.1(MULTISPECIES: ATP-dependent Clp protease ATP-binding subunit [Rhodococcus] >MDF3314616.1 ATP-dependent Clp protease ATP-binding subunit [Rhodococcus sp. C3V] >OCC20437.1 AAA family ATPase [Prescottella equi] >UXF66176.1 ATP-dependent Clp protease ATP-binding subunit [Rhodococcus qingshengii])	sp|P37571|CLPC_BACSU(Negative regulator of genetic competence ClpC/MecB OS=Bacillus subtilis (strain 168) OX=224308 GN=clpC PE=1 SV=1)	ref_gene											VFG000079(gb|NP_463763)	ClpC (VF0072)	An ATPase promoting early escape form the phagosome of macrophages; ClpC is also required for adhesion and invasion, possibly by modulating the expression of InlA,InlB and ActA	Stress survival
N6G92_RS11935	37.4968	5.2287	8.07e-41	6.05e-39	yes	up	N6G92_RS11935	hypothetical protein	2584422	2584204	-													WP_003942716.1(MULTISPECIES: hypothetical protein [Rhodococcus] >MBT2271704.1 hypothetical protein [Rhodococcus qingshengii] >OCC19412.1 hypothetical protein AS590_25780 [Prescottella equi] >ANQ73399.1 hypothetical protein AOT96_23035 [Rhodococcus sp. 008] >AUS31906.1 hypothetical protein C1M55_12835 [Rhodococcus qingshengii] >EEN87461.1 hypothetical protein RHOER0001_5157 [Rhodococcus erythropol…		ref_gene
N6G92_RS14870	13.3695	3.74088	1.47e-40	1.09e-38	yes	up	N6G92_RS14870	RNA polymerase-binding protein RbpA	3240998	3241336	+										PF13397.10(RbpA:RNA polymerase-binding protein)	GO:0001000(molecular_function:bacterial-type RNA polymerase core enzyme binding); GO:0045893(biological_process:positive regulation of transcription, DNA-templated)	GO:0005488;GO:0065007	WP_003944971.1(MULTISPECIES: RNA polymerase-binding protein RbpA [Rhodococcus] >MBT2275402.1 RNA polymerase-binding protein RbpA [Rhodococcus qingshengii] >MDN5599522.1 RNA polymerase-binding protein RbpA [Brachybacterium sp.] >MYV28582.1 hypothetical protein [Rhodococcus erythropolis] >OCC19930.1 hypothetical protein AS590_28815 [Prescottella equi] >ANQ73867.1 hypothetical protein AOT96_25790 [R…	sp|A0QZ11|RBPA_MYCS2(RNA polymerase-binding protein RbpA OS=Mycolicibacterium smegmatis (strain ATCC 700084 / mc(2)155) OX=246196 GN=rbpA PE=1 SV=2)	ref_gene	ARO:3000245	RNA-polymerase binding protein which confers resistance to rifampin.	rifamycin antibiotic	antibiotic target protection	RbpA bacterial RNA polymerase-binding protein	RbpA
N6G92_RS04110	8.97671	3.16619	9.26e-40	6.78e-38	yes	up	recC	exodeoxyribonuclease V subunit gamma	893018	896299	+	COG1330(L:Replication, recombination and repair)	COG1330(Scaffold subunit RecC of the DNA repair enzyme RecBCD (exonuclease V))	INFORMATION STORAGE AND PROCESSING	K03583	recC	exodeoxyribonuclease V gamma subunit [EC:3.1.11.5]	map03440(Homologous recombination)	Genetic Information Processing	Replication and repair	PF04257.18(Exonuc_V_gamma:Exodeoxyribonuclease V, gamma subunit); PF17946.5(RecC_C:RecC C-terminal domain)	GO:0000724(biological_process:double-strand break repair via homologous recombination); GO:0008854(molecular_function:exodeoxyribonuclease V activity); GO:0009338(cellular_component:exodeoxyribonuclease V complex); GO:0003677(molecular_function:DNA binding); GO:0003678(molecular_function:DNA helicase activity); GO:0005524(molecular_function:ATP binding)	GO:0005488;GO:0140657;GO:0009987;GO:0003824;GO:0008152;GO:0032991;GO:0050896	WP_050656833.1(MULTISPECIES: exodeoxyribonuclease V subunit gamma [Rhodococcus] >AUS30397.1 exodeoxyribonuclease V subunit gamma [Rhodococcus qingshengii] >MCC4302769.1 exodeoxyribonuclease V subunit gamma [Rhodococcus sp. 3-2] >MDI9944181.1 exodeoxyribonuclease V subunit gamma [Rhodococcus sp. IEGM 1302] >OMQ35041.1 exodeoxyribonuclease V subunit gamma [Rhodococcus sp. D-1] >QEM29064.1 exodeoxyr…	sp|P9WIQ4|RECC_MYCTO(RecBCD enzyme subunit RecC OS=Mycobacterium tuberculosis (strain CDC 1551 / Oshkosh) OX=83331 GN=recC PE=3 SV=1)	ref_gene
N6G92_RS09135	8.16155	3.02884	2.15e-39	1.55e-37	yes	up	N6G92_RS09135	acyl-CoA dehydrogenase family protein	1951850	1953013	+	COG1960(I:Lipid transport and metabolism)	COG1960(Acyl-CoA dehydrogenase related to the alkylation response protein AidB)	METABOLISM	K11410	acdH	short-chain 2-methylacyl-CoA dehydrogenase [EC:1.3.8.5]	map00280(Valine, leucine and isoleucine degradation)	Metabolism	Amino acid metabolism	PF00441.28(Acyl-CoA_dh_1:Acyl-CoA dehydrogenase, C-terminal domain); PF02771.20(Acyl-CoA_dh_N:Acyl-CoA dehydrogenase, N-terminal domain); PF02770.23(Acyl-CoA_dh_M:Acyl-CoA dehydrogenase, middle domain); PF08028.15(Acyl-CoA_dh_2:Acyl-CoA dehydrogenase, C-terminal domain)	GO:0003995(molecular_function:acyl-CoA dehydrogenase activity); GO:0050660(molecular_function:flavin adenine dinucleotide binding)	GO:0003824;GO:0005488	WP_007730190.1(MULTISPECIES: acyl-CoA dehydrogenase family protein [Rhodococcus] >MBT2273715.1 acyl-CoA dehydrogenase family protein [Rhodococcus qingshengii] >MYV27305.1 acyl-CoA dehydrogenase [Rhodococcus erythropolis] >OCC18657.1 acyl-CoA dehydrogenase [Prescottella equi] >AKD96880.1 acyl-CoA dehydrogenase [Rhodococcus erythropolis] >ANQ72818.1 acyl-CoA dehydrogenase [Rhodococcus sp. 008])	sp|O34421|ACDC_BACSU(Probable acyl-CoA dehydrogenase YngJ OS=Bacillus subtilis (strain 168) OX=224308 GN=yngJ PE=3 SV=1)	ref_gene											VFG044398(gb|AAF33139)	Pyridine-2,6-dithiocarboxylic acid (PDTC) (VF0938)	-	Nutritional/Metabolic factor
N6G92_RS29405	9.84756	3.29977	6.13e-39	4.38e-37	yes	up	trxA	thioredoxin	6362273	6362596	+	COG3118(O:Posttranslational modification, protein turnover, chaperones)	COG3118(Chaperedoxin CnoX, contains thioredoxin-like and TPR-like domains, YbbN/TrxSC family)	CELLULAR PROCESSES AND SIGNALING	K03671	trxA	thioredoxin	map05012(Parkinson disease); map04621(NOD-like receptor signaling pathway); map05418(Fluid shear stress and atherosclerosis); map05132(Salmonella infection)	Human Diseases;Organismal Systems;Human Diseases;Human Diseases	Neurodegenerative disease;Immune system;Cardiovascular disease;Infectious disease: bacterial	PF00085.24(Thioredoxin:Thioredoxin); PF13098.10(Thioredoxin_2:Thioredoxin-like domain); PF13905.10(Thioredoxin_8:Thioredoxin-like); PF14595.10(Thioredoxin_9:Thioredoxin); PF00578.25(AhpC-TSA:AhpC/TSA family); PF13899.10(Thioredoxin_7:Thioredoxin-like); PF07689.16(KaiB:KaiB domain); PF08534.14(Redoxin:Redoxin)	GO:0015035(molecular_function:protein disulfide oxidoreductase activity)	GO:0003824	WP_240952274.1(thioredoxin [Rhodococcus sp. IC4_135])	sp|O30974|THIO_MYCSM(Thioredoxin OS=Mycolicibacterium smegmatis OX=1772 GN=trxA PE=1 SV=1)	ref_gene
sRNA0255	12.0117	3.58636	7.66e-39	5.41e-37	yes	up
N6G92_RS12005	16.6467	4.05716	9.87e-39	6.89e-37	yes	up	N6G92_RS12005	hypothetical protein	2595694	2596236	+													WP_228402188.1(MULTISPECIES: hypothetical protein [Rhodococcus] >UEL36277.1 hypothetical protein KTR60_12140 [Rhodococcus sp. C1] >UXF69714.1 hypothetical protein N6G92_12005 [Rhodococcus qingshengii])		ref_gene
N6G92_RS14535	8.46021	3.08069	3.69e-38	2.55e-36	yes	up	N6G92_RS14535	SUF system NifU family Fe-S cluster assembly protein	3127002	3127505	+	COG0822(O:Posttranslational modification, protein turnover, chaperones)	COG0822(Fe-S cluster assembly scaffold protein IscU, NifU family)	CELLULAR PROCESSES AND SIGNALING	K04488	iscU	nitrogen fixation protein NifU and related proteins				PF01592.20(NifU_N:NifU-like N terminal domain)	GO:0005506(molecular_function:iron ion binding); GO:0051536(molecular_function:iron-sulfur cluster binding); GO:0016226(biological_process:iron-sulfur cluster assembly)	GO:0009987;GO:0008152;GO:0005488	WP_003944894.1(MULTISPECIES: SUF system NifU family Fe-S cluster assembly protein [Rhodococcus] >MBT2271770.1 SUF system NifU family Fe-S cluster assembly protein [Rhodococcus qingshengii] >MCD2156009.1 SUF system NifU family Fe-S cluster assembly protein [Rhodococcus cerastii] >MYV28516.1 SUF system NifU family Fe-S cluster assembly protein [Rhodococcus erythropolis] >OCC19869.1 iron-sulfur clus…	sp|Q9A1G2|ISCU_STRP1(Iron-sulfur cluster assembly scaffold protein IscU OS=Streptococcus pyogenes serotype M1 OX=301447 GN=iscU PE=1 SV=1)	ref_gene
N6G92_RS14900	10.595	3.40531	1.89e-37	1.29e-35	yes	up	N6G92_RS14900	FxsA family protein	3248467	3247907	-	COG3030(R:General function prediction only)	COG3030(FxsA protein affecting phage T7 exclusion by the F plasmid, UPF0716 family)	POORLY CHARACTERIZED	K07113	fxsA	UPF0716 protein FxsA				PF04186.17(FxsA:FxsA cytoplasmic membrane protein)	GO:0016020(cellular_component:membrane)	GO:0110165	WP_064444606.1(MULTISPECIES: FxsA family protein [Rhodococcus] >OKA15473.1 hypothetical protein BS618_08690 [Rhodococcus erythropolis] >ARE34459.1 hypothetical protein A0W34_14950 [Rhodococcus sp. BH4] >MCQ4149133.1 FxsA family protein [Rhodococcus qingshengii] >MCZ4545118.1 FxsA family protein [Rhodococcus qingshengii] >UUE22571.1 FxsA family protein [Rhodococcus qingshengii])		ref_gene
N6G92_RS10960	9.05372	3.17851	2.6e-36	1.76e-34	yes	up	N6G92_RS10960	ATP-dependent DNA helicase	2374728	2378090	+	COG0210(L:Replication, recombination and repair)	COG0210(Superfamily I DNA or RNA helicase)	INFORMATION STORAGE AND PROCESSING							PF12705.11(PDDEXK_1:PD-(D/E)XK nuclease superfamily); PF00580.25(UvrD-helicase:UvrD/REP helicase N-terminal domain); PF13361.10(UvrD_C:UvrD-like helicase C-terminal domain); PF13245.10(AAA_19:AAA domain)	GO:0003678(molecular_function:DNA helicase activity); GO:0016787(molecular_function:hydrolase activity); GO:0005524(molecular_function:ATP binding); GO:0003677(molecular_function:DNA binding)	GO:0005488;GO:0140657;GO:0003824	WP_050654904.1(MULTISPECIES: ATP-dependent DNA helicase [Rhodococcus] >MBT2273583.1 ATP-dependent helicase [Rhodococcus qingshengii] >MYV29054.1 UvrD-helicase domain-containing protein [Rhodococcus erythropolis] >AUS31633.1 ATP-dependent helicase [Rhodococcus qingshengii] >MBP1049677.1 ATP-dependent helicase [Rhodococcus qingshengii] >MBS3690414.1 ATP-dependent helicase [Rhodococcus qingshengii])	sp|P0A5A4|UVRD1_MYCBO(ATP-dependent DNA helicase UvrD1 OS=Mycobacterium bovis (strain ATCC BAA-935 / AF2122/97) OX=233413 GN=uvrD1 PE=3 SV=1)	ref_gene
N6G92_RS10410	6.13227	2.61642	1.47e-35	9.81e-34	yes	up	N6G92_RS10410	VOC family protein	2265734	2264439	-	COG5383(R:General function prediction only)	COG5383(Uncharacterized metalloenzyme YdcJ, glyoxalase superfamily)	POORLY CHARACTERIZED							PF07063.17(DUF1338:Domain of unknown function (DUF1338), C-terminal); PF21723.1(DUF1338_N:Domain of unknown function (DUF1338), N-terminal)	GO:0051213(molecular_function:dioxygenase activity)	GO:0003824	WP_030535040.1(MULTISPECIES: VOC family protein [Rhodococcus] >MYV28944.1 DUF1338 family protein [Rhodococcus erythropolis] >ANQ73036.1 DUF1338 domain-containing protein [Rhodococcus sp. 008] >MBP2522070.1 putative glyoxalase superfamily metalloenzyme YdcJ [Rhodococcus sp. PvP104] >MCJ0948623.1 VOC family protein [Rhodococcus sp. ARC_M8] >MDA3633355.1 VOC family protein [Rhodococcus sp. C-2])	sp|P65066|HGLS_MYCBO(2-oxoadipate dioxygenase/decarboxylase OS=Mycobacterium bovis (strain ATCC BAA-935 / AF2122/97) OX=233413 GN=BQ2027_MB3320 PE=3 SV=1)	ref_gene
N6G92_RS20960	9.5221	3.25128	1.86e-35	1.23e-33	yes	up	N6G92_RS20960	DoxX family protein	4602747	4602316	-	COG2259(S:Function unknown)	COG2259(Uncharacterized membrane protein YphA, DoxX/SURF4 family)	POORLY CHARACTERIZED	K15977		putative oxidoreductase				PF07681.16(DoxX:DoxX); PF07291.15(MauE:Methylamine utilisation protein MauE)	GO:0016020(cellular_component:membrane); GO:0016491(molecular_function:oxidoreductase activity)	GO:0003824;GO:0110165	WP_003946228.1(MULTISPECIES: DoxX family protein [Rhodococcus] >MBT2274391.1 DoxX family protein [Rhodococcus qingshengii] >MYV26249.1 DoxX family membrane protein [Rhodococcus erythropolis] >OCC20731.1 hypothetical protein AS590_22435 [Prescottella equi] >AGT93926.1 hypothetical protein O5Y_20505 [Rhodococcus erythropolis CCM2595] >ALU69810.1 membrane protein [Rhodococcus erythropolis R138])	sp|P96694|MHQP_BACSU(Putative oxidoreductase MhqP OS=Bacillus subtilis (strain 168) OX=224308 GN=mhqP PE=2 SV=1)	ref_gene
N6G92_RS24600	11.4335	3.5152	2.66e-35	1.73e-33	yes	up	hutU	urocanate hydratase	5347194	5348867	+	COG2987(E:Amino acid transport and metabolism)	COG2987(Urocanate hydratase)	METABOLISM	K01712	hutU	urocanate hydratase [EC:4.2.1.49]	map00340(Histidine metabolism)	Metabolism	Amino acid metabolism	PF17392.6(Urocanase_C:Urocanase C-terminal domain); PF01175.22(Urocanase:Urocanase Rossmann-like domain); PF17391.6(Urocanase_N:Urocanase N-terminal domain)	GO:0016153(molecular_function:urocanate hydratase activity); GO:0005737(cellular_component:cytoplasm); GO:0019556(biological_process:histidine catabolic process to glutamate and formamide); GO:0019557(biological_process:histidine catabolic process to glutamate and formate)	GO:0110165;GO:0009987;GO:0003824;GO:0008152	WP_007732742.1(MULTISPECIES: urocanate hydratase [Rhodococcus] >MBT2275700.1 urocanate hydratase [Rhodococcus qingshengii] >MYV30045.1 urocanate hydratase [Rhodococcus erythropolis] >AUS34199.1 urocanate hydratase [Rhodococcus qingshengii] >AZI64127.1 urocanate hydratase [Rhodococcus sp. NJ-530] >EME18654.1 urocanate hydratase [Rhodococcus qingshengii BKS 20-40])	sp|B1VUR5|HUTU_STRGG(Urocanate hydratase OS=Streptomyces griseus subsp. griseus (strain JCM 4626 / NBRC 13350) OX=455632 GN=hutU PE=3 SV=1)	ref_gene
N6G92_RS13290	12.8093	3.67912	2.69e-35	1.74e-33	yes	up	N6G92_RS13290	sigma-70 family RNA polymerase sigma factor	2873250	2872279	-	COG0568(K:Transcription)	COG0568(DNA-directed RNA polymerase, sigma subunit (sigma70/sigma32))	INFORMATION STORAGE AND PROCESSING	K03087	rpoS	RNA polymerase nonessential primary-like sigma factor	map02026(Biofilm formation - Escherichia coli); map05111(Biofilm formation - Vibrio cholerae)	Cellular Processes;Cellular Processes	Cellular community - prokaryotes;Cellular community - prokaryotes	PF04539.20(Sigma70_r3:Sigma-70 region 3); PF04542.18(Sigma70_r2:Sigma-70 region 2); PF04545.20(Sigma70_r4:Sigma-70, region 4); PF00140.24(Sigma70_r1_2:Sigma-70 factor, region 1.2)	GO:0003677(molecular_function:DNA binding); GO:0006352(biological_process:DNA-templated transcription, initiation); GO:0016987(molecular_function:sigma factor activity)	GO:0005488;GO:0009987;GO:0008152;GO:0140110	WP_003942639.1(MULTISPECIES: sigma-70 family RNA polymerase sigma factor [Rhodococcus] >ERB52904.1 RNA polymerase sigma factor [Rhodococcus sp. P27] >MCD2157504.1 sigma-70 family RNA polymerase sigma factor [Rhodococcus cerastii] >MYV29506.1 sigma-70 family RNA polymerase sigma factor [Rhodococcus erythropolis] >OCC19679.1 RNA polymerase subunit sigma [Prescottella equi] >AGT92442.1 RNA polymeras…	sp|P9WGI4|SIGB_MYCTO(RNA polymerase sigma factor SigB OS=Mycobacterium tuberculosis (strain CDC 1551 / Oshkosh) OX=83331 GN=sigB PE=3 SV=1)	ref_gene											VFG009720(gb|WP_011779686)	SigA (VF0257)	Sigma A interacts with a transcriptional activator WhiB3 to allow the expression of genes necessary for virulence	Regulation
N6G92_RS19670	6.60245	2.723	5.45e-35	3.48e-33	yes	up	N6G92_RS19670	ABC transporter ATP-binding protein	4321140	4324949	+	COG1132(V:Defense mechanisms)	COG1132(ABC-type multidrug transport system, ATPase and permease component)	CELLULAR PROCESSES AND SIGNALING	K06147		ATP-binding cassette, subfamily B, bacterial				PF00664.27(ABC_membrane:ABC transporter transmembrane region); PF00005.31(ABC_tran:ABC transporter); PF06414.16(Zeta_toxin:Zeta toxin); PF13191.10(AAA_16:AAA ATPase domain); PF13401.10(AAA_22:AAA domain)			WP_261254579.1(ABC transporter ATP-binding protein [Rhodococcus qingshengii] >UXF65602.1 ABC transporter ATP-binding protein/permease [Rhodococcus qingshengii])	sp|O53645|MDREP_MYCTU(Multidrug efflux ATP-binding/permease protein Rv0194 OS=Mycobacterium tuberculosis (strain ATCC 25618 / H37Rv) OX=83332 GN=Rv0194 PE=1 SV=1)	ref_gene	ARO:3004036	tetB(60) is a subunit of tetAB(60), an ABC transporter that confers resistance to tetracycline and tigercycline identified by screening a human saliva metagenomic library in Escherichia coli, which is required for resistance.	tetracycline antibiotic	antibiotic efflux	ATP-binding cassette (ABC) antibiotic efflux pump	tetB(60)					VFG012509(gb|WP_001111200)	Salmochelin siderophore (VF0230)	Catecholate siderophore receptor, mediates utilization of the siderophore enterobactin	Nutritional/Metabolic factor
N6G92_RS09140	7.77403	2.95866	5.88e-35	3.72e-33	yes	up	N6G92_RS09140	MaoC family dehydratase	1953010	1953498	+	COG2030(I:Lipid transport and metabolism)	COG2030(Acyl-CoA dehydratase PaaZ)	METABOLISM							PF01575.23(MaoC_dehydratas:MaoC like domain); PF19315.3(MC_hydratase:Mesaconyl-CoA hydratase); PF13452.10(MaoC_dehydrat_N:N-terminal half of MaoC dehydratase)			WP_003942078.1(MULTISPECIES: MaoC family dehydratase [Rhodococcus] >MBP2521809.1 acyl dehydratase [Rhodococcus sp. PvP104] >MBT2273714.1 MaoC family dehydratase [Rhodococcus qingshengii] >MBT9295183.1 MaoC family dehydratase [Rhodococcus sp. GOMB7] >MBW0285595.1 dehydratase [Rhodococcus sp. FH8] >MBW0294270.1 dehydratase [Rhodococcus sp. MH15] >MCD2156624.1 MaoC family dehydratase [Rhodococcus ce…	sp|Q3IZ78|MCH_CERS4(Mesaconyl-CoA hydratase OS=Cereibacter sphaeroides (strain ATCC 17023 / DSM 158 / JCM 6121 / CCUG 31486 / LMG 2827 / NBRC 12203 / NCIMB 8253 / ATH 2.4.1.) OX=272943 GN=mch PE=1 SV=1)	ref_gene
N6G92_RS15150	10.3725	3.37469	1.77e-34	1.11e-32	yes	up	N6G92_RS15150	RecB family exonuclease	3302406	3303467	+	COG2887(L:Replication, recombination and repair)	COG2887(RecB family exonuclease)	INFORMATION STORAGE AND PROCESSING	K07465		putative RecB family exonuclease				PF12705.11(PDDEXK_1:PD-(D/E)XK nuclease superfamily)			WP_003944992.1(MULTISPECIES: RecB family exonuclease [Rhodococcus] >MYV28635.1 recombinase RecB [Rhodococcus erythropolis] >AUS32432.1 RecB family exonuclease [Rhodococcus qingshengii] >AZI62412.1 RecB family exonuclease [Rhodococcus sp. NJ-530] >EEN85452.1 hypothetical protein RHOER0001_1415 [Rhodococcus erythropolis SK121] >EME22594.1 hypothetical protein G418_10786 [Rhodococcus qingshengii BKS…	sp|O64262|VG69_BPMD2(Gene 69 protein OS=Mycobacterium phage D29 OX=28369 GN=69 PE=4 SV=1)	ref_gene
N6G92_RS25025	14.1622	3.82398	2.16e-34	1.34e-32	yes	up	N6G92_RS25025	NAD-dependent succinate-semialdehyde dehydrogenase	5436292	5437668	+	COG1012(I:Lipid transport and metabolism)	COG1012(Acyl-CoA reductase or other NAD-dependent aldehyde dehydrogenase)	METABOLISM	K00135	gabD	succinate-semialdehyde dehydrogenase / glutarate-semialdehyde dehydrogenase [EC:1.2.1.16 1.2.1.79 1.2.1.20]	map00250(Alanine, aspartate and glutamate metabolism); map00310(Lysine degradation); map00760(Nicotinate and nicotinamide metabolism); map00350(Tyrosine metabolism); map00650(Butanoate metabolism)	Metabolism;Metabolism;Metabolism;Metabolism;Metabolism	Amino acid metabolism;Amino acid metabolism;Metabolism of cofactors and vitamins;Amino acid metabolism;Carbohydrate metabolism	PF00171.26(Aldedh:Aldehyde dehydrogenase family)	GO:0006099(biological_process:tricarboxylic acid cycle); GO:0004030(molecular_function:aldehyde dehydrogenase [NAD(P)+] activity)	GO:0003824;GO:0008152	WP_039973099.1(MULTISPECIES: NAD-dependent succinate-semialdehyde dehydrogenase [Rhodococcus] >ARE36191.1 succinate-semialdehyde dehydrogenase [Rhodococcus sp. BH4] >KZL33335.1 succinate-semialdehyde dehydrogenase [Rhodococcus qingshengii] >MBQ9056958.1 NAD-dependent succinate-semialdehyde dehydrogenase [Rhodococcus sp. (in: high G+C Gram-positive bacteria)] >MBW0283792.1 succinate-semialdehyde d…	sp|O32507|GABD_DEIRA(Succinate-semialdehyde dehydrogenase [NADP(+)] OS=Deinococcus radiodurans (strain ATCC 13939 / DSM 20539 / JCM 16871 / CCUG 27074 / LMG 4051 / NBRC 15346 / NCIMB 9279 / VKM B-1422 / R1) OX=243230 GN=ssdA PE=3 SV=1)	ref_gene
N6G92_RS00135	9.29801	3.21692	2.81e-34	1.73e-32	yes	up	N6G92_RS00135	TauD/TfdA family dioxygenase	30634	31482	+	COG2175(Q:Secondary metabolites biosynthesis, transport and catabolism)	COG2175(Taurine dioxygenase, alpha-ketoglutarate-dependent)	METABOLISM							PF02668.20(TauD:Taurine catabolism dioxygenase TauD, TfdA family)	GO:0051213(molecular_function:dioxygenase activity); GO:0016491(molecular_function:oxidoreductase activity)	GO:0003824	WP_007729209.1(MULTISPECIES: TauD/TfdA family dioxygenase [Rhodococcus] >MDN5543881.1 TauD/TfdA family dioxygenase [Rhodococcus sp. (in: high G+C Gram-positive bacteria)] >EME23567.1 hypothetical protein G418_08923 [Rhodococcus qingshengii BKS 20-40] >KPH16353.1 hypothetical protein AN948_29460 [Rhodococcus sp. ADH] >MDF3318737.1 TauD/TfdA family dioxygenase [Rhodococcus sp. C3V] >MDJ0486222.1 Ta…		ref_gene
N6G92_RS11520	6.4292	2.68464	2.99e-34	1.82e-32	yes	up	ligA	NAD-dependent DNA ligase LigA	2493265	2495367	+	COG0272(L:Replication, recombination and repair)	COG0272(NAD-dependent DNA ligase)	INFORMATION STORAGE AND PROCESSING	K01972	ligA	DNA ligase (NAD+) [EC:6.5.1.2]	map03430(Mismatch repair); map03410(Base excision repair); map03420(Nucleotide excision repair); map03030(DNA replication)	Genetic Information Processing;Genetic Information Processing;Genetic Information Processing;Genetic Information Processing	Replication and repair;Replication and repair;Replication and repair;Replication and repair	PF01653.22(DNA_ligase_aden:NAD-dependent DNA ligase adenylation domain); PF03120.20(DNA_ligase_OB:NAD-dependent DNA ligase OB-fold domain); PF12826.11(HHH_2:Helix-hairpin-helix motif); PF00533.30(BRCT:BRCA1 C Terminus (BRCT) domain); PF03119.20(DNA_ligase_ZBD:NAD-dependent DNA ligase C4 zinc finger domain); PF14520.10(HHH_5:Helix-hairpin-helix domain); PF00633.27(HHH:Helix-hairpin-helix motif); P…	GO:0003911(molecular_function:DNA ligase (NAD+) activity); GO:0046872(molecular_function:metal ion binding); GO:0006260(biological_process:DNA replication); GO:0006281(biological_process:DNA repair)	GO:0005488;GO:0009987;GO:0003824;GO:0008152;GO:0050896	WP_003944697.1(MULTISPECIES: NAD-dependent DNA ligase LigA [Rhodococcus] >MBP2522358.1 DNA ligase (NAD+) [Rhodococcus sp. PvP104] >MBT2270430.1 NAD-dependent DNA ligase LigA [Rhodococcus qingshengii] >MBT9295711.1 NAD-dependent DNA ligase LigA [Rhodococcus sp. GOMB7] >MBW0286869.1 aromatic ring-opening dioxygenase LigA [Rhodococcus sp. FH8] >MCE4164644.1 NAD-dependent DNA ligase LigA [Rhodococcus…	sp|C0ZXK3|DNLJ_RHOE4(DNA ligase OS=Rhodococcus erythropolis (strain PR4 / NBRC 100887) OX=234621 GN=ligA PE=3 SV=1)	ref_gene											VFG043491(gb|WP_001124831)	LigA (VF1220)	-	Adherence
N6G92_RS15115	6.01182	2.5878	3.53e-34	2.13e-32	yes	up	N6G92_RS15115	ubiquitin-like protein Pup	3295859	3295665	-				K13570	pup	prokaryotic ubiquitin-like protein Pup				PF05639.15(Pup:Pup-like protein)	GO:0019941(biological_process:modification-dependent protein catabolic process); GO:0031386(molecular_function:protein tag); GO:0010498(biological_process:proteasomal protein catabolic process); GO:0070628(molecular_function:proteasome binding); GO:0070490(biological_process:protein pupylation)	GO:0005488;GO:0141047;GO:0008152	WP_214886666.1(ubiquitin-like protein Pup [Rhodococcus erythropolis] >MBT2267690.1 ubiquitin-like protein Pup [Rhodococcus erythropolis])	sp|Q53082|PUP2_RHOER(Prokaryotic ubiquitin-like protein Pup 2 OS=Rhodococcus erythropolis OX=1833 GN=pup2 PE=3 SV=1)	ref_gene
N6G92_RS09915	6.87335	2.78101	4.17e-34	2.49e-32	yes	up	N6G92_RS09915	LysR family transcriptional regulator	2159977	2160888	+	COG0583(K:Transcription)	COG0583(DNA-binding transcriptional regulator, LysR family)	INFORMATION STORAGE AND PROCESSING							PF03466.24(LysR_substrate:LysR substrate binding domain); PF00126.31(HTH_1:Bacterial regulatory helix-turn-helix protein, lysR family); PF12727.11(PBP_like:PBP superfamily domain)	GO:0003700(molecular_function:transcription factor activity, sequence-specific DNA binding); GO:0006351(biological_process:transcription, DNA-templated); GO:0003677(molecular_function:DNA binding)	GO:0005488;GO:0140110;GO:0009987;GO:0008152	WP_030535095.1(MULTISPECIES: LysR family transcriptional regulator [Rhodococcus] >MBT2272078.1 LysR family transcriptional regulator [Rhodococcus qingshengii] >MYV28844.1 LysR family transcriptional regulator [Rhodococcus erythropolis] >ANQ72951.1 LysR family transcriptional regulator [Rhodococcus sp. 008] >ARE33612.1 LysR family transcriptional regulator [Rhodococcus sp. BH4] >AUS31421.1 LysR fa…	sp|P9WMF2|Y2282_MYCTO(Uncharacterized HTH-type transcriptional regulator MT2340 OS=Mycobacterium tuberculosis (strain CDC 1551 / Oshkosh) OX=83331 GN=MT2340 PE=3 SV=1)	ref_gene
N6G92_RS24605	9.49841	3.24769	4.4e-34	2.59e-32	yes	up	hutI	imidazolonepropionase	5348905	5350095	+	COG1228(Q:Secondary metabolites biosynthesis, transport and catabolism)	COG1228(Imidazolonepropionase or related amidohydrolase)	METABOLISM	K01468	hutI	imidazolonepropionase [EC:3.5.2.7]	map00340(Histidine metabolism)	Metabolism	Amino acid metabolism	PF01979.24(Amidohydro_1:Amidohydrolase family); PF07969.15(Amidohydro_3:Amidohydrolase family)	GO:0005737(cellular_component:cytoplasm); GO:0050480(molecular_function:imidazolonepropionase activity); GO:0019556(biological_process:histidine catabolic process to glutamate and formamide); GO:0019557(biological_process:histidine catabolic process to glutamate and formate); GO:0005506(molecular_function:iron ion binding); GO:0008270(molecular_function:zinc ion binding)	GO:0110165;GO:0009987;GO:0003824;GO:0008152;GO:0005488	WP_064443718.1(MULTISPECIES: imidazolonepropionase [Rhodococcus] >MCZ4544511.1 imidazolonepropionase [Rhodococcus qingshengii] >OKA14835.1 imidazolonepropionase [Rhodococcus erythropolis] >UGQ50254.1 imidazolonepropionase [Rhodococcus qingshengii] >UXF66527.1 imidazolonepropionase [Rhodococcus qingshengii])	sp|Q0S7Q9|HUTI_RHOJR(Imidazolonepropionase OS=Rhodococcus jostii (strain RHA1) OX=101510 GN=hutI PE=3 SV=1)	ref_gene
N6G92_RS26960	9.74823	3.28514	4.48e-34	2.62e-32	yes	up	N6G92_RS26960	HNH endonuclease signature motif containing protein	5823373	5824674	+	COG1403(V:Defense mechanisms)	COG1403(5-methylcytosine-specific restriction endonuclease McrA)	CELLULAR PROCESSES AND SIGNALING							PF02720.21(DUF222:Domain of unknown function (DUF222)); PF01844.27(HNH:HNH endonuclease)	GO:0004519(molecular_function:endonuclease activity); GO:0008270(molecular_function:zinc ion binding); GO:0003676(molecular_function:nucleic acid binding)	GO:0003824;GO:0005488	WP_050656924.1(MULTISPECIES: HNH endonuclease signature motif containing protein [Rhodococcus] >AUS34652.1 HNH endonuclease [Rhodococcus qingshengii] >KZF14760.1 HNH endonuclease [Rhodococcus sp. EPR-134] >MCC4301507.1 HNH endonuclease [Rhodococcus sp. 3-2] >MCZ9630908.1 HNH endonuclease [Rhodococcus sp. BH5] >MDI9942242.1 DUF222 domain-containing protein [Rhodococcus sp. IEGM 1302])	sp|P9WLT2|Y1702_MYCTO(Uncharacterized protein MT1741Mb1728c OS=Mycobacterium tuberculosis (strain CDC 1551 / Oshkosh) OX=83331 GN=MT1741 PE=3 SV=1)	ref_gene
sRNA0233	5.98924	2.58237	1.3e-33	7.45e-32	yes	up
N6G92_RS26800	0.144384	-2.79201	1.3e-33	7.45e-32	yes	down	N6G92_RS26800	LysE family translocator	5786839	5787462	+	COG1280(E:Amino acid transport and metabolism)	COG1280(Threonine/homoserine/homoserine lactone efflux protein)	METABOLISM							PF01810.22(LysE:LysE type translocator)	GO:0006865(biological_process:amino acid transport); GO:0005886(cellular_component:plasma membrane)	GO:0051179;GO:0110165	WP_007730629.1(MULTISPECIES: LysE family translocator [Rhodococcus] >MYV27730.1 LysE family transporter [Rhodococcus erythropolis] >EME21632.1 hypothetical protein G418_12907 [Rhodococcus qingshengii BKS 20-40] >KPH19476.1 lysine transporter LysE [Rhodococcus sp. ADH] >KSU78264.1 lysine transporter LysE [Rhodococcus qingshengii] >KZF14714.1 lysine transporter LysE [Rhodococcus sp. EPR-134])	sp|A8A0Z3|LEUE_ECOHS(Leucine efflux protein OS=Escherichia coli O9:H4 (strain HS) OX=331112 GN=leuE PE=3 SV=1)	ref_gene
novel0059	11.7411	3.5535	1.35e-33	7.69e-32	yes	up	-	Uncharacterised protein [Mycobacterium tuberculosis]	3241234	3240955	-											GO:0001000(molecular_function:bacterial-type RNA polymerase core enzyme binding); GO:0045893(biological_process:positive regulation of transcription, DNA-templated)	GO:0005488;GO:0065007	GCE41357.1(hypothetical protein Rhow_005016 [Rhodococcus wratislaviensis])	sp|A0QZ11|RBPA_MYCS2(RNA polymerase-binding protein RbpA OS=Mycolicibacterium smegmatis (strain ATCC 700084 / mc(2)155) OX=246196 GN=rbpA PE=1 SV=2)	novel_gene
N6G92_RS07015	9.36809	3.22775	1.79e-33	1.01e-31	yes	up	N6G92_RS07015	GTP-binding protein	1523141	1524268	+	COG0523(R:General function prediction only)	COG0523(Zinc metallochaperone YeiR/ZagA and related GTPases, G3E family)	POORLY CHARACTERIZED							PF02492.23(cobW:CobW/HypB/UreG, nucleotide-binding domain); PF07683.18(CobW_C:Cobalamin synthesis protein cobW C-terminal domain)	GO:0016787(molecular_function:hydrolase activity)	GO:0003824	WP_275231811.1(MULTISPECIES: GTP-binding protein [Rhodococcus] >MDE8645903.1 GTP-binding protein [Rhodococcus qingshengii] >MDF3318522.1 GTP-binding protein [Rhodococcus sp. C3V])	sp|P94400|YCIC_BACSU(Zinc chaperone YciC OS=Bacillus subtilis (strain 168) OX=224308 GN=yciC PE=2 SV=1)	ref_gene
N6G92_RS11420	0.122063	-3.0343	3.6e-33	2e-31	yes	down	N6G92_RS11420	membrane protein	2471796	2472590	+	COG2364(S:Function unknown)	COG2364(Uncharacterized membrane protein YczE)	POORLY CHARACTERIZED										WP_256933207.1(membrane protein [Rhodococcus sp. MH15])	sp|Q57256|Y522_HAEIN(Uncharacterized protein HI_0522 OS=Haemophilus influenzae (strain ATCC 51907 / DSM 11121 / KW20 / Rd) OX=71421 GN=HI_0522 PE=4 SV=1)	ref_gene
N6G92_RS03660	9.44535	3.2396	3.62e-33	2e-31	yes	up	radA	DNA repair protein RadA	802462	801029	-	COG1066(L:Replication, recombination and repair)	COG1066(DNA repair protein RadA/Sms, contains AAA+ ATPase domain)	INFORMATION STORAGE AND PROCESSING	K04485	radA	DNA repair protein RadA/Sms				PF13481.10(AAA_25:AAA domain); PF06745.17(ATPase:KaiC); PF18073.5(Rubredoxin_2:Rubredoxin metal binding domain); PF13541.10(ChlI:Subunit ChlI of Mg-chelatase); PF03796.19(DnaB_C:DnaB-like helicase C terminal domain); PF05362.17(Lon_C:Lon protease (S16) C-terminal proteolytic domain); PF13401.10(AAA_22:AAA domain); PF05729.16(NACHT:NACHT domain); PF13191.10(AAA_16:AAA ATPase domain)	GO:0000725(biological_process:recombinational repair); GO:0140664(deleted:old GO); GO:0016887(molecular_function:ATPase activity); GO:0046872(molecular_function:metal ion binding); GO:0003684(molecular_function:damaged DNA binding); GO:0005524(molecular_function:ATP binding)	GO:0005488;GO:0140657;GO:0140299;GO:0009987;GO:0003824;GO:0008152;GO:0050896	WP_003945739.1(MULTISPECIES: DNA repair protein RadA [Rhodococcus] >MBP2526797.1 DNA repair protein RadA/Sms [Rhodococcus sp. PvP104] >MBT9294058.1 DNA repair protein RadA [Rhodococcus sp. GOMB7] >MBW0287545.1 DNA repair protein RadA [Rhodococcus sp. FH8] >MBW0292406.1 DNA repair protein RadA [Rhodococcus sp. MH15] >MCD2154228.1 DNA repair protein RadA [Rhodococcus cerastii] >MCE4163119.1 DNA rep…	sp|A0R563|RADA_MYCS2(DNA repair protein RadA OS=Mycolicibacterium smegmatis (strain ATCC 700084 / mc(2)155) OX=246196 GN=radA PE=1 SV=1)	ref_gene
N6G92_RS16730	9.64598	3.26993	4.48e-33	2.45e-31	yes	up	N6G92_RS16730	DNA polymerase IV	3679298	3677934	-	COG0389(L:Replication, recombination and repair)	COG0389(Nucleotidyltransferase/DNA polymerase DinP involved in DNA repair)	INFORMATION STORAGE AND PROCESSING	K02346	dinB	DNA polymerase IV [EC:2.7.7.7]				PF00817.24(IMS:impB/mucB/samB family); PF11799.12(IMS_C:impB/mucB/samB family C-terminal domain); PF11798.12(IMS_HHH:IMS family HHH motif)	GO:0005737(cellular_component:cytoplasm); GO:0006281(biological_process:DNA repair); GO:0000287(molecular_function:magnesium ion binding); GO:0003887(molecular_function:DNA-directed DNA polymerase activity); GO:0006261(biological_process:DNA-dependent DNA replication); GO:0009432(biological_process:SOS response); GO:0003684(molecular_function:damaged DNA binding)	GO:0005488;GO:0110165;GO:0009987;GO:0003824;GO:0008152;GO:0050896	WP_261254018.1(DNA polymerase IV [Rhodococcus qingshengii] >MCY4667119.1 DNA polymerase IV [Rhodococcus sp. (in: high G+C Gram-positive bacteria)] >UXF65064.1 DNA polymerase IV [Rhodococcus qingshengii])	sp|P63986|DPO41_MYCBO(DNA polymerase IV 1 OS=Mycobacterium bovis (strain ATCC BAA-935 / AF2122/97) OX=233413 GN=dinB1 PE=3 SV=1)	ref_gene
N6G92_RS10800	8.22924	3.04076	1.16e-32	6.29e-31	yes	up	N6G92_RS10800	sigma-70 family RNA polymerase sigma factor	2345274	2345921	+	COG1595(K:Transcription)	COG1595(DNA-directed RNA polymerase specialized sigma subunit, sigma24 family)	INFORMATION STORAGE AND PROCESSING	K03088	rpoE	RNA polymerase sigma-70 factor, ECF subfamily				PF04542.18(Sigma70_r2:Sigma-70 region 2); PF08281.16(Sigma70_r4_2:Sigma-70, region 4); PF04545.20(Sigma70_r4:Sigma-70, region 4)	GO:0009628(biological_process:response to abiotic stimulus); GO:0006950(biological_process:response to stress); GO:0016987(molecular_function:sigma factor activity); GO:0006352(biological_process:DNA-templated transcription, initiation); GO:0003677(molecular_function:DNA binding)	GO:0005488;GO:0140110;GO:0009987;GO:0008152;GO:0050896	KSU80685.1(RNA polymerase [Rhodococcus qingshengii] >MBW0287007.1 RNA polymerase [Rhodococcus sp. FH8] >QOS63940.1 sigma-70 family RNA polymerase sigma factor [Rhodococcus qingshengii])	sp|P66808|SIGH_MYCBO(ECF RNA polymerase sigma factor SigH OS=Mycobacterium bovis (strain ATCC BAA-935 / AF2122/97) OX=233413 GN=sigH PE=1 SV=1)	ref_gene											VFG009765(gb|WP_167535197)	SigH (VF0296)	Involved in response to heat shock and oxidative stress	Regulation
N6G92_RS11590	0.158609	-2.65646	1.3e-32	6.98e-31	yes	down	N6G92_RS11590	amino acid permease	2510450	2508915	-	COG0531(E:Amino acid transport and metabolism)	COG0531(Serine transporter YbeC, amino acid:H+ symporter family)	METABOLISM	K03294		basic amino acid/polyamine antiporter, APA family				PF13520.10(AA_permease_2:Amino acid permease); PF00324.25(AA_permease:Amino acid permease); PF13906.10(AA_permease_C:C-terminus of AA_permease)	GO:0022857(molecular_function:transmembrane transporter activity); GO:0016020(cellular_component:membrane)	GO:0005215;GO:0110165	WP_003944693.1(MULTISPECIES: amino acid permease [Rhodococcus] >MBT2273326.1 amino acid permease [Rhodococcus qingshengii] >MYV30624.1 amino acid permease [Rhodococcus erythropolis] >OCC19356.1 amino acid permease [Prescottella equi] >ANQ73343.1 amino acid permease [Rhodococcus sp. 008] >ARE33884.1 amino acid permease [Rhodococcus sp. BH4])	sp|O07576|BCAP_BACSU(Branched-chain amino acid permease BcaP OS=Bacillus subtilis (strain 168) OX=224308 GN=bcaP PE=1 SV=1)	ref_gene
N6G92_RS10965	7.89846	2.98157	4.34e-32	2.31e-30	yes	up	N6G92_RS10965	ATP-dependent DNA helicase	2378091	2381483	+	COG0210(L:Replication, recombination and repair)	COG0210(Superfamily I DNA or RNA helicase)	INFORMATION STORAGE AND PROCESSING	K03657	uvrD	ATP-dependent DNA helicase UvrD/PcrA [EC:5.6.2.4]	map03430(Mismatch repair); map03420(Nucleotide excision repair)	Genetic Information Processing;Genetic Information Processing	Replication and repair;Replication and repair	PF00580.25(UvrD-helicase:UvrD/REP helicase N-terminal domain); PF13361.10(UvrD_C:UvrD-like helicase C-terminal domain); PF13245.10(AAA_19:AAA domain); PF12705.11(PDDEXK_1:PD-(D/E)XK nuclease superfamily); PF13538.10(UvrD_C_2:UvrD-like helicase C-terminal domain); PF13604.10(AAA_30:AAA domain)	GO:0003678(molecular_function:DNA helicase activity); GO:0016787(molecular_function:hydrolase activity); GO:0016887(molecular_function:ATPase activity); GO:0005524(molecular_function:ATP binding); GO:0003677(molecular_function:DNA binding)	GO:0005488;GO:0140657;GO:0003824	WP_065352233.1(MULTISPECIES: ATP-dependent DNA helicase [Rhodococcus] >MBP2522182.1 DNA helicase-2/ATP-dependent DNA helicase PcrA [Rhodococcus sp. PvP104] >ANQ73129.1 ATP-dependent DNA helicase [Rhodococcus sp. 008] >MBQ7805869.1 ATP-dependent helicase [Rhodococcus sp. (in: high G+C Gram-positive bacteria)] >MDA3633466.1 ATP-dependent DNA helicase [Rhodococcus sp. C-2] >ORC17862.1 ATP-dependent …	sp|P0A5A4|UVRD1_MYCBO(ATP-dependent DNA helicase UvrD1 OS=Mycobacterium bovis (strain ATCC BAA-935 / AF2122/97) OX=233413 GN=uvrD1 PE=3 SV=1)	ref_gene
N6G92_RS24610	12.183	3.6068	5.18e-32	2.74e-30	yes	up	hutG	formimidoylglutamase	5350119	5351087	+	COG0010(E:Amino acid transport and metabolism)	COG0010(Arginase/agmatinase family enzyme)	METABOLISM	K01479	hutG	formiminoglutamase [EC:3.5.3.8]	map00340(Histidine metabolism)	Metabolism	Amino acid metabolism	PF00491.25(Arginase:Arginase family)	GO:0019557(biological_process:histidine catabolic process to glutamate and formate); GO:0019556(biological_process:histidine catabolic process to glutamate and formamide); GO:0050415(molecular_function:formimidoylglutamase activity); GO:0030145(molecular_function:manganese ion binding)	GO:0005488;GO:0009987;GO:0003824;GO:0008152	WP_042926100.1(MULTISPECIES: formimidoylglutamase [Rhodococcus] >MBP2525115.1 formiminoglutamase [Rhodococcus sp. PvP104] >MBT2275698.1 formimidoylglutamase [Rhodococcus qingshengii] >MBT9298231.1 formimidoylglutamase [Rhodococcus sp. GOMB7] >MBW0283697.1 formimidoylglutamase [Rhodococcus sp. FH8] >MBW0293447.1 formimidoylglutamase [Rhodococcus sp. MH15] >MCE4161421.1 formimidoylglutamase [Rhodoc…	sp|C1BBD1|HUTG_RHOOB(Formimidoylglutamase OS=Rhodococcus opacus (strain B4) OX=632772 GN=hutG PE=3 SV=1)	ref_gene
N6G92_RS25990	12.0535	3.59139	5.31e-32	2.78e-30	yes	up	N6G92_RS25990	hypothetical protein	5630775	5630266	-													WP_030536492.1(MULTISPECIES: hypothetical protein [Rhodococcus] >MBT2275145.1 hypothetical protein [Rhodococcus qingshengii] >MYV29804.1 hypothetical protein [Rhodococcus erythropolis] >OCC22162.1 hypothetical protein AS590_14500 [Prescottella equi] >ANQ70658.1 hypothetical protein AOT96_07110 [Rhodococcus sp. 008] >ARE36321.1 hypothetical protein A0W34_25785 [Rhodococcus sp. BH4])		ref_gene
N6G92_RS10360	8.34818	3.06146	7.27e-32	3.77e-30	yes	up	N6G92_RS10360	DNA-formamidopyrimidine glycosylase family protein	2250806	2250015	-	COG0266(L:Replication, recombination and repair)	COG0266(Formamidopyrimidine-DNA glycosylase)	INFORMATION STORAGE AND PROCESSING	K05522	nei	endonuclease VIII [EC:3.2.2.- 4.2.99.18]	map03410(Base excision repair)	Genetic Information Processing	Replication and repair	PF01149.28(Fapy_DNA_glyco:Formamidopyrimidine-DNA glycosylase N-terminal domain); PF06831.18(H2TH:Formamidopyrimidine-DNA glycosylase H2TH domain)	GO:0140078(molecular_function:class I DNA-(apurinic or apyrimidinic site) endonuclease activity); GO:0003684(molecular_function:damaged DNA binding); GO:0006284(biological_process:base-excision repair); GO:0008270(molecular_function:zinc ion binding); GO:0019104(molecular_function:DNA N-glycosylase activity)	GO:0005488;GO:0009987;GO:0003824;GO:0008152;GO:0050896	WP_030535047.1(MULTISPECIES: DNA-formamidopyrimidine glycosylase family protein [Rhodococcus] >AZI61522.1 Fpg/Nei family DNA glycosylase [Rhodococcus sp. NJ-530] >KLN68789.1 DNA glycosylase [Rhodococcus erythropolis] >KPH17755.1 DNA glycosylase [Rhodococcus sp. ADH] >KSU80817.1 DNA glycosylase [Rhodococcus qingshengii] >MBP2522060.1 endonuclease-8 [Rhodococcus sp. PvP104])	sp|O86820|END8B_STRCO(Probable endonuclease 8 2 OS=Streptomyces coelicolor (strain ATCC BAA-471 / A3(2) / M145) OX=100226 GN=nei PE=3 SV=3)	ref_gene
N6G92_RS23550	10.3761	3.37519	2.35e-31	1.21e-29	yes	up	N6G92_RS23550	TetR/AcrR family transcriptional regulator	5124361	5125020	+	COG1309(K:Transcription)	COG1309(DNA-binding protein, AcrR family, includes nucleoid occlusion protein SlmA)	INFORMATION STORAGE AND PROCESSING							PF00440.27(TetR_N:Bacterial regulatory proteins, tetR family); PF21597.1(TetR_C_43:Transcriptional regulator SbtR-like, C-terminal domain)			WP_080712681.1(MULTISPECIES: TetR/AcrR family transcriptional regulator [Rhodococcus] >AZI63939.1 TetR/AcrR family transcriptional regulator [Rhodococcus sp. NJ-530] >MBP2524903.1 AcrR family transcriptional regulator [Rhodococcus sp. PvP104] >MCD2130961.1 TetR/AcrR family transcriptional regulator [Rhodococcus qingshengii] >MCE4161227.1 TetR family transcriptional regulator [Rhodococcus sp. Ni2]…	sp|Q93PU7|TTGW_PSEPT(Uncharacterized HTH-type transcriptional regulator TtgW OS=Pseudomonas putida (strain DOT-T1E) OX=1196325 GN=ttgW PE=1 SV=2)	ref_gene
N6G92_RS21855	0.174334	-2.52008	5.64e-31	2.88e-29	yes	down	ctaD	cytochrome c oxidase subunit I	4779431	4777677	-	COG0843(C:Energy production and conversion)	COG0843(Heme/copper-type cytochrome/quinol oxidase, subunit 1)	METABOLISM	K02274	coxA	cytochrome c oxidase subunit I [EC:7.1.1.9]	map00190(Oxidative phosphorylation)	Metabolism	Energy metabolism	PF00115.24(COX1:Cytochrome C and Quinol oxidase polypeptide I)	GO:0004129(molecular_function:cytochrome-c oxidase activity); GO:0020037(molecular_function:heme binding); GO:0015990(biological_process:electron transport coupled proton transport); GO:0005886(cellular_component:plasma membrane); GO:0070469(cellular_component:respiratory chain); GO:0046872(molecular_function:metal ion binding); GO:0006119(biological_process:oxidative phosphorylation)	GO:0005488;GO:0005215;GO:0003824;GO:0008152;GO:0051179;GO:0110165;GO:0009987	EQM34613.1(cytochrome C oxidase subunit I [Rhodococcus erythropolis DN1])	sp|Q5YRP8|COX1A_NOCFA(Probable cytochrome c oxidase subunit 1-alpha OS=Nocardia farcinica (strain IFM 10152) OX=247156 GN=ctaD1 PE=3 SV=1)	ref_gene
N6G92_RS08475	7.22954	2.8539	1.05e-30	5.32e-29	yes	up	N6G92_RS08475	siderophore-interacting protein	1816188	1815361	-	COG2375(P:Inorganic ion transport and metabolism)	COG2375(NADPH-dependent ferric siderophore reductase, contains FAD-binding and SIP domains)	METABOLISM							PF04954.17(SIP:Siderophore-interacting protein); PF08021.15(FAD_binding_9:Siderophore-interacting FAD-binding domain)	GO:0016491(molecular_function:oxidoreductase activity)	GO:0003824	WP_003941977.1(MULTISPECIES: siderophore-interacting protein [Rhodococcus] >EEN88248.1 Siderophore-interacting FAD-binding domain protein [Rhodococcus erythropolis SK121] >MBP1050258.1 siderophore-interacting protein [Rhodococcus qingshengii] >MDE8646113.1 siderophore-interacting protein [Rhodococcus qingshengii] >OFE04735.1 NADPH-dependent ferric siderophore reductase [Rhodococcus sp. 1139] >ORC…	sp|A5F660|VIUB_VIBC3(Ferric vibriobactin reductase ViuB OS=Vibrio cholerae serotype O1 (strain ATCC 39541 / Classical Ogawa 395 / O395) OX=345073 GN=viuB PE=1 SV=1)	ref_gene											VFG007227(gb|WP_011152545)	Vibriobactin/Vulnibactin (VF0626)	-	Nutritional/Metabolic factor
N6G92_RS14150	6.22398	2.63784	1.59e-30	7.96e-29	yes	up	N6G92_RS14150	replication-associated recombination protein A	3046908	3048233	+	COG2256(L:Replication, recombination and repair)	COG2256(Replication-associated recombination protein RarA (DNA-dependent ATPase))	INFORMATION STORAGE AND PROCESSING	K07478	ycaJ	putative ATPase				PF12002.12(MgsA_C:MgsA AAA+ ATPase C terminal); PF16193.9(AAA_assoc_2:AAA C-terminal domain); PF00004.33(AAA:ATPase family associated with various cellular activities (AAA)); PF05496.16(RuvB_N:Holliday junction DNA helicase RuvB P-loop domain); PF07728.18(AAA_5:AAA domain (dynein-related subfamily)); PF00158.30(Sigma54_activat:Sigma-54 interaction domain); PF01078.25(Mg_chelatase:Magnesium chelat…	GO:0006260(biological_process:DNA replication); GO:0016887(molecular_function:ATPase activity); GO:0005524(molecular_function:ATP binding); GO:0003677(molecular_function:DNA binding)	GO:0005488;GO:0009987;GO:0003824;GO:0008152	WP_223304671.1(MULTISPECIES: replication-associated recombination protein A [Rhodococcus] >MCJ0946252.1 replication-associated recombination protein A [Rhodococcus sp. ARC_M8] >MCC4305341.1 replication-associated recombination protein A [Rhodococcus sp. 3-2] >MCD2133637.1 replication-associated recombination protein A [Rhodococcus qingshengii] >MCQ4151411.1 replication-associated recombination pr…	sp|P9WQN0|Y2559_MYCTO(Uncharacterized AAA domain-containing protein MT2636 OS=Mycobacterium tuberculosis (strain CDC 1551 / Oshkosh) OX=83331 GN=MT2636 PE=3 SV=1)	ref_gene
novel0110	20.0752	4.32734	2.51e-30	1.25e-28	yes	up	-	hypothetical protein SAMN02799641_03601 [Rhodococcus erythropolis]	5686336	5686417	+													SCC20854.1(hypothetical protein GA0061093_104419 [Rhodococcus qingshengii])		novel_gene
N6G92_RS10805	7.47062	2.90123	2.8e-30	1.38e-28	yes	up	rsrA	mycothiol system anti-sigma-R factor	2345918	2346199	+	COG5660(T:Signal transduction mechanisms)	COG5660(Anti-sigma-YlaC factor YlaD, contains Zn-finger domain)	CELLULAR PROCESSES AND SIGNALING							PF13490.10(zf-HC2:Putative zinc-finger)			WP_003940722.1(MULTISPECIES: mycothiol system anti-sigma-R factor [Rhodococcus] >ERB53581.1 anti-sigma factor [Rhodococcus sp. P27] >MBT2271810.1 mycothiol system anti-sigma-R factor [Rhodococcus qingshengii] >MCD2154731.1 mycothiol system anti-sigma-R factor [Rhodococcus cerastii] >MYV29023.1 mycothiol system anti-sigma-R factor [Rhodococcus erythropolis] >OCC19230.1 anti-sigma factor [Prescotte…	sp|P9WJ68|RSHA_MYCTO(Anti-sigma factor RshA OS=Mycobacterium tuberculosis (strain CDC 1551 / Oshkosh) OX=83331 GN=rshA PE=2 SV=1)	ref_gene
N6G92_RS09145	6.07315	2.60244	1.43e-29	7e-28	yes	up	N6G92_RS09145	CoA ester lyase	1953495	1954322	+	COG2301(G:Carbohydrate transport and metabolism)	COG2301(Citrate lyase beta subunit)	METABOLISM	K01644	citE	citrate lyase subunit beta / citryl-CoA lyase [EC:4.1.3.34]	map02020(Two-component system)	Environmental Information Processing	Signal transduction	PF03328.18(HpcH_HpaI:HpcH/HpaI aldolase/citrate lyase family); PF15617.10(C-C_Bond_Lyase:C-C_Bond_Lyase of the TIM-Barrel fold)	GO:0016829(molecular_function:lyase activity); GO:0046872(molecular_function:metal ion binding)	GO:0003824;GO:0005488	WP_118606278.1(MULTISPECIES: CoA ester lyase [Rhodococcus erythropolis group] >MBS3694499.1 CoA ester lyase [Rhodococcus qingshengii] >RGP44779.1 citrate lyase subunit beta [Rhodococcus erythropolis] >THJ66896.1 CoA ester lyase [Rhodococcus qingshengii] >UXF69181.1 CoA ester lyase [Rhodococcus qingshengii])	sp|P9WPE0|CITEL_MYCTO(Citrate lyase subunit beta-like protein OS=Mycobacterium tuberculosis (strain CDC 1551 / Oshkosh) OX=83331 GN=citE PE=3 SV=1)	ref_gene											VFG044282(gb|WP_012367517)	Proteobactin (VF1252)	-	Nutritional/Metabolic factor
N6G92_RS19400	7.42837	2.89305	1.51e-29	7.36e-28	yes	up	N6G92_RS19400	DEAD/DEAH box helicase	4249321	4252503	+	COG0553(K:Transcription); COG0553(L:Replication, recombination and repair)	COG0553(Superfamily II DNA or RNA helicase, SNF2 family); COG0553(Superfamily II DNA or RNA helicase, SNF2 family)	INFORMATION STORAGE AND PROCESSING;INFORMATION STORAGE AND PROCESSING							PF00176.27(SNF2-rel_dom:SNF2-related domain); PF00271.35(Helicase_C:Helicase conserved C-terminal domain); PF04851.19(ResIII:Type III restriction enzyme, res subunit); PF00270.33(DEAD:DEAD/DEAH box helicase)	GO:0140658(deleted:old GO); GO:0008270(molecular_function:zinc ion binding); GO:0005524(molecular_function:ATP binding)	GO:0140657;GO:0003824;GO:0005488	WP_261254510.1(DEAD/DEAH box helicase [Rhodococcus qingshengii] >UXF65554.1 DEAD/DEAH box helicase [Rhodococcus qingshengii])	sp|P94593|YWQA_BACSU(Uncharacterized ATP-dependent helicase YwqA OS=Bacillus subtilis (strain 168) OX=224308 GN=ywqA PE=1 SV=2)	ref_gene
novel0037	10.7171	3.42184	3.39e-29	1.63e-27	yes	up	-	Uncharacterised protein [Mycobacteroides abscessus subsp. abscessus]	1949043	1948797	-	COG4799(I:Lipid transport and metabolism)	COG4799(Acetyl-CoA carboxylase, carboxyltransferase component)	METABOLISM	K01969		3-methylcrotonyl-CoA carboxylase beta subunit [EC:6.4.1.4]	map00280(Valine, leucine and isoleucine degradation)	Metabolism	Amino acid metabolism				WP_270008927.1(carboxyl transferase domain-containing protein [Rhodococcus sp. BH5] >MCZ9634006.1 methylcrotonoyl-CoA carboxylase [Rhodococcus sp. BH5])	sp|I6YDK7|ACCD1_MYCTU(Biotin-dependent 3-methylcrotonyl-coenzyme A carboxylase beta1 subunit OS=Mycobacterium tuberculosis (strain ATCC 25618 / H37Rv) OX=83332 GN=accD1 PE=1 SV=1)	novel_gene
N6G92_RS13170	14.5385	3.86181	4.49e-29	2.15e-27	yes	up	N6G92_RS13170	LysM peptidoglycan-binding domain-containing protein	2844311	2845024	+										PF01476.24(LysM:LysM domain)	GO:0016020(cellular_component:membrane)	GO:0110165	WP_030535544.1(MULTISPECIES: LysM peptidoglycan-binding domain-containing protein [Rhodococcus] >MBT2272049.1 LysM peptidoglycan-binding domain-containing protein [Rhodococcus qingshengii] >OCC19658.1 damage-inducible protein [Prescottella equi] >ANQ73593.1 damage-inducible protein [Rhodococcus sp. 008] >ARE34143.1 damage-inducible protein [Rhodococcus sp. BH4] >AUS32103.1 LysM peptidoglycan-bind…	sp|I6YA32|CHIZ_MYCTU(Cell wall hydrolase ChiZ OS=Mycobacterium tuberculosis (strain ATCC 25618 / H37Rv) OX=83332 GN=chiZ PE=1 SV=1)	ref_gene
N6G92_RS12035	6.4999	2.70042	5.37e-29	2.55e-27	yes	up	N6G92_RS12035	siderophore-interacting protein	2600920	2601690	+	COG2375(P:Inorganic ion transport and metabolism)	COG2375(NADPH-dependent ferric siderophore reductase, contains FAD-binding and SIP domains)	METABOLISM							PF04954.17(SIP:Siderophore-interacting protein); PF08021.15(FAD_binding_9:Siderophore-interacting FAD-binding domain)	GO:0016491(molecular_function:oxidoreductase activity)	GO:0003824	WP_007734868.1(MULTISPECIES: siderophore-interacting protein [Rhodococcus] >MBT9295801.1 siderophore-interacting protein [Rhodococcus sp. GOMB7] >EME16121.1 siderophore-interacting protein [Rhodococcus qingshengii BKS 20-40] >KDQ01771.1 FAD-binding protein [Rhodococcus qingshengii] >KLN69059.1 FAD-binding protein [Rhodococcus erythropolis] >MBP1049872.1 siderophore-interacting protein [Rhodococcu…	sp|P9WL30|Y2895_MYCTO(Uncharacterized protein MT2963 OS=Mycobacterium tuberculosis (strain CDC 1551 / Oshkosh) OX=83331 GN=MT2963 PE=4 SV=1)	ref_gene											VFG022786(gb|WP_013828471)	ABC transporter (VF0818)	-	Nutritional/Metabolic factor
sRNA0260	5.5872	2.48213	8.31e-29	3.91e-27	yes	up
N6G92_RS28900	8.88903	3.15203	1.56e-28	7.27e-27	yes	up	N6G92_RS28900	hypothetical protein	6246871	6247980	+													WP_051720968.1(MULTISPECIES: hypothetical protein [Rhodococcus] >MBX9149438.1 hypothetical protein [Rhodococcus qingshengii] >MCJ0897763.1 hypothetical protein [Rhodococcus sp. ARC_M13] >MDJ0435961.1 hypothetical protein [Rhodococcus qingshengii] >OFE08492.1 hypothetical protein A5N83_12390 [Rhodococcus sp. 1139] >UKO86450.1 hypothetical protein ITJ47_30915 [Rhodococcus erythropolis])		ref_gene
N6G92_RS13255	5.97169	2.57814	2.64e-28	1.23e-26	yes	up	N6G92_RS13255	PAC2 family protein	2863921	2862962	-	COG1938(R:General function prediction only)	COG1938(Predicted ATP-dependent carboligase, ATP-grasp superfamily)	POORLY CHARACTERIZED							PF09754.13(PAC2:PAC2 family)	GO:0000502(cellular_component:proteasome complex); GO:0016874(molecular_function:ligase activity)	GO:0032991;GO:0003824	WP_003942198.1(MULTISPECIES: PAC2 family protein [Rhodococcus] >MBT2269996.1 PAC2 family protein [Rhodococcus qingshengii] >MYV29513.1 PAC2 family protein [Rhodococcus erythropolis] >OCC19672.1 proteasome protein [Prescottella equi] >AGT92435.1 hypothetical protein O5Y_12870 [Rhodococcus erythropolis CCM2595] >AKD97564.1 proteasome protein [Rhodococcus erythropolis])		ref_gene
sRNA0386	31.8328	4.99244	3.97e-28	1.83e-26	yes	up
N6G92_RS09120	6.91014	2.78871	5.32e-28	2.43e-26	yes	up	N6G92_RS09120	TetR/AcrR family transcriptional regulator	1948117	1947518	-	COG1309(K:Transcription)	COG1309(DNA-binding protein, AcrR family, includes nucleoid occlusion protein SlmA)	INFORMATION STORAGE AND PROCESSING							PF00440.27(TetR_N:Bacterial regulatory proteins, tetR family); PF17932.5(TetR_C_24:Tetracyclin repressor-like, C-terminal domain)	GO:0006355(biological_process:regulation of transcription, DNA-templated); GO:0003677(molecular_function:DNA binding)	GO:0005488;GO:0065007	WP_003941968.1(MULTISPECIES: TetR/AcrR family transcriptional regulator [Rhodococcus] >MBT2273718.1 TetR family transcriptional regulator [Rhodococcus qingshengii] >MCD2156628.1 TetR/AcrR family transcriptional regulator [Rhodococcus cerastii] >MYV27302.1 TetR family transcriptional regulator [Rhodococcus erythropolis] >OCC18659.1 TetR family transcriptional regulator [Prescottella equi] >AKD9687…	sp|P95251|MCE3R_MYCTU(Transcriptional repressor Mce3R OS=Mycobacterium tuberculosis (strain ATCC 25618 / H37Rv) OX=83332 GN=mce3R PE=1 SV=2)	ref_gene
N6G92_RS00120	7.94438	2.98993	2.54e-27	1.15e-25	yes	up	N6G92_RS00120	MFS transporter	25834	27177	+	COG2271(G:Carbohydrate transport and metabolism)	COG2271(Sugar phosphate permease)	METABOLISM	K13021	ttuB	MFS transporter, ACS family, tartrate transporter				PF07690.20(MFS_1:Major Facilitator Superfamily); PF12832.11(MFS_1_like:MFS_1 like family)	GO:0022857(molecular_function:transmembrane transporter activity); GO:0016020(cellular_component:membrane)	GO:0005215;GO:0110165	WP_047272678.1(MFS transporter [Rhodococcus qingshengii] >KLN67464.1 MFS transporter [Rhodococcus erythropolis] >UXF67486.1 MFS transporter [Rhodococcus qingshengii])	sp|P70786|TUB3_AGRVI(Putative tartrate transporter OS=Agrobacterium vitis OX=373 GN=ttuB PE=2 SV=1)	ref_gene	ARO:3004574	AbaQ is an MFS transporter mainly involved in the extrusion of quinolone-type drugs in A. baumannii.	fluoroquinolone antibiotic	antibiotic efflux	major facilitator superfamily (MFS) antibiotic efflux pump	Acinetobacter baumannii AbaQ					VFG002097(gb|WP_010946287)	Pht (VF0337)	Enables transmissive L. pneumophila to assess their phagosomal nutrient supply before reentering the cell cycle	Nutritional/Metabolic factor
N6G92_RS28590	5.05049	2.33642	3.14e-27	1.41e-25	yes	up	dnaB	replicative DNA helicase	6176637	6173980	-	COG0305(L:Replication, recombination and repair)	COG0305(Replicative DNA helicase)	INFORMATION STORAGE AND PROCESSING	K02314	dnaB	replicative DNA helicase [EC:5.6.2.3]	map04112(Cell cycle - Caulobacter); map03030(DNA replication)	Cellular Processes;Genetic Information Processing	Cell growth and death;Replication and repair	PF03796.19(DnaB_C:DnaB-like helicase C terminal domain); PF00772.25(DnaB:DnaB-like helicase N terminal domain); PF13481.10(AAA_25:AAA domain); PF14528.10(LAGLIDADG_3:LAGLIDADG-like domain); PF05621.15(TniB:Bacterial TniB protein)	GO:0004519(molecular_function:endonuclease activity); GO:1990077(cellular_component:primosome complex); GO:0016539(biological_process:intein-mediated protein splicing); GO:0003677(molecular_function:DNA binding); GO:0003678(molecular_function:DNA helicase activity); GO:0006269(biological_process:DNA replication, synthesis of RNA primer); GO:0005524(molecular_function:ATP binding)	GO:0005488;GO:0140657;GO:0009987;GO:0003824;GO:0008152;GO:0032991	WP_054188361.1(MULTISPECIES: replicative DNA helicase [Rhodococcus] >KPH17223.1 replicative DNA helicase [Rhodococcus sp. ADH] >UXF67295.1 replicative DNA helicase [Rhodococcus qingshengii])	sp|Q9F5P4|DNAB_MYCIT(Replicative DNA helicase (Fragment) OS=Mycobacterium intracellulare OX=1767 GN=dnaB PE=3 SV=1)	ref_gene
N6G92_RS23160	0.122026	-3.03474	3.67e-27	1.64e-25	yes	down	pstS	phosphate ABC transporter substrate-binding protein PstS	5050012	5048894	-	COG0226(P:Inorganic ion transport and metabolism)	COG0226(ABC-type phosphate transport system, periplasmic component)	METABOLISM	K02040	pstS	phosphate transport system substrate-binding protein	map05152(Tuberculosis); map02010(ABC transporters); map02020(Two-component system)	Human Diseases;Environmental Information Processing;Environmental Information Processing	Infectious disease: bacterial;Membrane transport;Signal transduction	PF12849.11(PBP_like_2:PBP superfamily domain); PF12727.11(PBP_like:PBP superfamily domain)	GO:0043190(cellular_component:ATP-binding cassette (ABC) transporter complex); GO:0035435(biological_process:phosphate ion transmembrane transport); GO:0042301(molecular_function:phosphate ion binding)	GO:0005488;GO:0051179;GO:0009987;GO:0032991	EME17278.1(phosphate ABC transporter substrate-binding protein [Rhodococcus qingshengii BKS 20-40] >KZM27545.1 hypothetical protein ST47_g1199 [Ascochyta rabiei] >QIP42296.1 phosphate ABC transporter substrate-binding protein [Rhodococcus erythropolis])	sp|Q9KK89|PSTS3_MYCAV(Phosphate-binding protein PstS 3 OS=Mycobacterium avium OX=1764 GN=pstS3 PE=3 SV=1)	ref_gene
N6G92_RS19480	5.77707	2.53034	4.66e-27	2.07e-25	yes	up	N6G92_RS19480	hypothetical protein	4278399	4277188	-													WP_058037442.1(MULTISPECIES: hypothetical protein [Rhodococcus] >KSU64817.1 hypothetical protein AS032_33385 [Rhodococcus qingshengii] >KZL30061.1 hypothetical protein A3852_29050 [Rhodococcus qingshengii] >MBQ9057084.1 hypothetical protein [Rhodococcus sp. (in: high G+C Gram-positive bacteria)] >MCE4160432.1 hypothetical protein [Rhodococcus sp. Ni2] >MCT6730397.1 hypothetical protein [Rhodococc…		ref_gene
N6G92_RS23535	8.01565	3.00282	6.17e-27	2.72e-25	yes	up	N6G92_RS23535	GtrA family protein	5121866	5121429	-	COG2246(I:Lipid transport and metabolism)	COG2246(Putative flippase GtrA (transmembrane translocase of bactoprenol-linked glucose))	METABOLISM							PF04138.18(GtrA:GtrA-like protein)	GO:0016740(molecular_function:transferase activity); GO:0016020(cellular_component:membrane); GO:0000271(biological_process:polysaccharide biosynthetic process)	GO:0009987;GO:0003824;GO:0008152;GO:0110165	WP_020908979.1(MULTISPECIES: GtrA family protein [Rhodococcus] >MBT2270566.1 GtrA family protein [Rhodococcus qingshengii] >OCC21082.1 glycosyltransferase [Prescottella equi] >AKE00932.1 glycosyltransferase [Rhodococcus erythropolis] >ANQ74730.1 glycosyltransferase [Rhodococcus sp. 008] >ARE37479.1 glycosyltransferase [Rhodococcus sp. BH4])		ref_gene
N6G92_RS24545	5.53101	2.46754	1.07e-26	4.68e-25	yes	up	N6G92_RS24545	serine hydrolase domain-containing protein	5331512	5330118	-	COG1680(V:Defense mechanisms)	COG1680(CubicO group peptidase, beta-lactamase class C family)	CELLULAR PROCESSES AND SIGNALING							PF00144.28(Beta-lactamase:Beta-lactamase); PF13354.10(Beta-lactamase2:Beta-lactamase enzyme family)			QEX13242.1(beta-lactamase family protein [Rhodococcus erythropolis])	sp|Q06317|PBP4_AMYLA(Penicillin-binding protein 4 OS=Amycolatopsis lactamdurans OX=1913 GN=pbp PE=3 SV=1)	ref_gene	ARO:3006923	CMA-2 is a CMA beta-lactamase.	cephalosporin	antibiotic inactivation	CMA beta-lactamase	CMA-2					VFG043679(gb|WP_002430641)	Colibactin (VF1179)	-	Exotoxin
N6G92_RS10415	5.35643	2.42127	1.26e-26	5.45e-25	yes	up	N6G92_RS10415	Lrp/AsnC family transcriptional regulator	2265765	2266229	+	COG1522(K:Transcription)	COG1522(DNA-binding transcriptional regulator, Lrp family)	INFORMATION STORAGE AND PROCESSING	K03719	lrp	Lrp/AsnC family transcriptional regulator, leucine-responsive regulatory protein				PF01037.25(AsnC_trans_reg:Lrp/AsnC ligand binding domain); PF13404.10(HTH_AsnC-type:AsnC-type helix-turn-helix domain); PF13412.10(HTH_24:Winged helix-turn-helix DNA-binding)	GO:0043565(molecular_function:sequence-specific DNA binding)	GO:0005488	WP_003940830.1(MULTISPECIES: Lrp/AsnC family transcriptional regulator [Rhodococcus] >MBP2522071.1 Lrp/AsnC family leucine-responsive transcriptional regulator [Rhodococcus sp. PvP104] >MBT2272923.1 Lrp/AsnC family transcriptional regulator [Rhodococcus qingshengii] >MBT9295492.1 Lrp/AsnC family transcriptional regulator [Rhodococcus sp. GOMB7] >MBW0287083.1 AsnC family transcriptional regulator …	sp|P0A2S0|LRP_SALTY(Leucine-responsive regulatory protein OS=Salmonella typhimurium (strain LT2 / SGSC1412 / ATCC 700720) OX=99287 GN=lrp PE=3 SV=2)	ref_gene
N6G92_RS14295	6.30636	2.65681	1.87e-26	8.06e-25	yes	up	N6G92_RS14295	PadR family transcriptional regulator	3078481	3079236	+	COG1695(K:Transcription)	COG1695(DNA-binding transcriptional regulator, PadR family)	INFORMATION STORAGE AND PROCESSING							PF03551.18(PadR:Transcriptional regulator PadR-like family)			SCC26560.1(Transcriptional regulator PadR-like family protein [Rhodococcus qingshengii])	sp|P64588|YQJI_ECOLI(Transcriptional regulator YqjI OS=Escherichia coli (strain K12) OX=83333 GN=yqjI PE=1 SV=1)	ref_gene
N6G92_RS22615	10.4661	3.38765	2.78e-26	1.19e-24	yes	up	N6G92_RS22615	DNA alkylation repair protein	4931620	4930520	-	COG4335(L:Replication, recombination and repair)	COG4335(3-methylpurine DNA glycosylase AlkC)	INFORMATION STORAGE AND PROCESSING							PF13646.10(HEAT_2:HEAT repeats); PF08713.15(DNA_alkylation:DNA alkylation repair enzyme)			WP_065351308.1(MULTISPECIES: DNA alkylation repair protein [Rhodococcus] >OCC20457.1 DNA alkylation repair protein [Prescottella equi] >ANQ70058.1 DNA alkylation repair protein [Rhodococcus sp. 008] >MBP1049024.1 DNA alkylation repair protein [Rhodococcus qingshengii] >MBS3691389.1 DNA alkylation repair protein [Rhodococcus qingshengii] >MBX9147665.1 DNA alkylation repair protein [Rhodococcus qin…	sp|O07541|YHAZ_BACSU(Uncharacterized protein YhaZ OS=Bacillus subtilis (strain 168) OX=224308 GN=yhaZ PE=2 SV=1)	ref_gene
N6G92_RS11970	5.18021	2.37301	4.87e-26	2.07e-24	yes	up	N6G92_RS11970	hypothetical protein	2589737	2590693	+													WP_228402181.1(MULTISPECIES: hypothetical protein [Rhodococcus] >UEL35412.1 hypothetical protein KTR60_12105 [Rhodococcus sp. C1] >UXF69707.1 hypothetical protein N6G92_11970 [Rhodococcus qingshengii])		ref_gene
N6G92_RS15755	5.92744	2.56741	5.32e-26	2.25e-24	yes	up	N6G92_RS15755	alpha/beta hydrolase	3435022	3435729	+	COG0596(H:Coenzyme transport and metabolism); COG0596(R:General function prediction only)	COG0596(2-succinyl-6-hydroxy-2,4-cyclohexadiene-1-carboxylate synthase MenH and related esterases, alpha/beta hydrolase fold); COG0596(2-succinyl-6-hydroxy-2,4-cyclohexadiene-1-carboxylate synthase MenH and related esterases, alpha/beta hydrolase fold)	METABOLISM;POORLY CHARACTERIZED							PF12697.11(Abhydrolase_6:Alpha/beta hydrolase family); PF00561.24(Abhydrolase_1:alpha/beta hydrolase fold)	GO:0016787(molecular_function:hydrolase activity); GO:0003824(molecular_function:catalytic activity)	GO:0003824	WP_064444635.1(MULTISPECIES: alpha/beta hydrolase [Rhodococcus] >MBW0286153.1 esterase [Rhodococcus sp. FH8] >MCZ4547838.1 alpha/beta hydrolase [Rhodococcus qingshengii] >MDE8645106.1 alpha/beta hydrolase [Rhodococcus qingshengii] >MDJ0406179.1 alpha/beta hydrolase [Rhodococcus erythropolis] >OKA09717.1 alpha/beta hydrolase [Rhodococcus erythropolis])		ref_gene
N6G92_RS04320	11.7033	3.54884	6.56e-26	2.75e-24	yes	up	N6G92_RS04320	DUF2277 domain-containing protein	940912	941184	+	COG5552(S:Function unknown)	COG5552(Uncharacterized conserved protein, DUF2277 domain)	POORLY CHARACTERIZED							PF10041.13(DUF2277:Uncharacterized conserved protein (DUF2277))			WP_003945457.1(MULTISPECIES: DUF2277 domain-containing protein [Rhodococcus] >ERB54882.1 hypothetical protein N806_27550 [Rhodococcus sp. P27] >MBT2272148.1 DUF2277 domain-containing protein [Rhodococcus qingshengii] >MYV29365.1 DUF2277 family protein [Rhodococcus erythropolis] >OCC18250.1 hypothetical protein AS590_08505 [Prescottella equi] >RYG94630.1 DUF2277 domain-containing protein [Alphapro…		ref_gene
N6G92_RS13215	6.11823	2.61311	7.52e-26	3.13e-24	yes	up	N6G92_RS13215	carboxymuconolactone decarboxylase family protein	2854554	2854015	-	COG2128(P:Inorganic ion transport and metabolism)	COG2128(Alkylhydroperoxidase family enzyme, contains CxxC motif)	METABOLISM	K04756	ahpD	lipoyl-dependent peroxiredoxin subunit D [EC:1.11.1.28]				PF02627.24(CMD:Carboxymuconolactone decarboxylase family)	GO:0032843(molecular_function:hydroperoxide reductase activity); GO:0008785(molecular_function:alkyl hydroperoxide reductase activity); GO:0006979(biological_process:response to oxidative stress); GO:0051920(molecular_function:peroxiredoxin activity)	GO:0016209;GO:0050896;GO:0003824	WP_003942122.1(MULTISPECIES: carboxymuconolactone decarboxylase family protein [Rhodococcus] >C0ZYQ9.1 RecName: Full=Alkyl hydroperoxide reductase AhpD; AltName: Full=Alkylhydroperoxidase AhpD [Rhodococcus erythropolis PR4] >ERB52885.1 alkyl hydroperoxide reductase [Rhodococcus sp. P27] >MCD2157522.1 alkyl hydroperoxide reductase AhpD [Rhodococcus cerastii] >MYV29521.1 alkyl hydroperoxide reducta…	sp|C0ZYQ9|AHPD_RHOE4(Alkyl hydroperoxide reductase AhpD OS=Rhodococcus erythropolis (strain PR4 / NBRC 100887) OX=234621 GN=ahpD PE=3 SV=1)	ref_gene
N6G92_RS20550	0.163093	-2.61623	7.77e-26	3.21e-24	yes	down	N6G92_RS20550	glycoside hydrolase family 16 protein	4504470	4505297	+	COG2273(G:Carbohydrate transport and metabolism)	COG2273(Beta-glucanase, GH16 family)	METABOLISM							PF00722.25(Glyco_hydro_16:Glycosyl hydrolases family 16); PF03935.19(SKN1_KRE6_Sbg1:Beta-glucan synthesis-associated protein SKN1/KRE6/Sbg1)	GO:0005975(biological_process:carbohydrate metabolic process); GO:0042972(molecular_function:licheninase activity)	GO:0003824;GO:0008152	WP_261254762.1(glycoside hydrolase family 16 protein [Rhodococcus qingshengii] >UXF65761.1 glycoside hydrolase family 16 protein [Rhodococcus qingshengii])	sp|P45798|GUB_RHOMR(Beta-glucanase OS=Rhodothermus marinus OX=29549 GN=bglA PE=1 SV=1)	ref_gene
N6G92_RS07180	5.36435	2.4234	1.46e-25	5.98e-24	yes	up	N6G92_RS07180	FAD-dependent oxidoreductase	1557600	1556203	-	COG0493(E:Amino acid transport and metabolism); COG0493(R:General function prediction only)	COG0493(NADPH-dependent glutamate synthase beta chain or related oxidoreductase); COG0493(NADPH-dependent glutamate synthase beta chain or related oxidoreductase)	METABOLISM;POORLY CHARACTERIZED	K00528	fpr	ferredoxin/flavodoxin---NADP+ reductase [EC:1.18.1.2 1.19.1.1]				PF07992.18(Pyr_redox_2:Pyridine nucleotide-disulphide oxidoreductase); PF13454.10(NAD_binding_9:FAD-NAD(P)-binding); PF13450.10(NAD_binding_8:NAD(P)-binding Rossmann-like domain)	GO:0016491(molecular_function:oxidoreductase activity); GO:0004324(molecular_function:ferredoxin-NADP+ reductase activity)	GO:0003824	WP_003944405.1(MULTISPECIES: FAD-dependent oxidoreductase [Rhodococcus] >MBT2274761.1 FAD-dependent oxidoreductase [Rhodococcus qingshengii] >MYV26922.1 FAD-dependent oxidoreductase [Rhodococcus erythropolis] >OCC22309.1 pyridine nucleotide-disulfide oxidoreductase [Prescottella equi] >ANQ72484.1 pyridine nucleotide-disulfide oxidoreductase [Rhodococcus sp. 008] >ARE33129.1 pyridine nucleotide-di…	sp|P9WIQ2|FPRA_MYCTO(NADPH-ferredoxin reductase FprA OS=Mycobacterium tuberculosis (strain CDC 1551 / Oshkosh) OX=83331 GN=fprA PE=3 SV=1)	ref_gene
N6G92_RS21265	0.123191	-3.02104	1.64e-25	6.71e-24	yes	down	N6G92_RS21265	M23 family metallopeptidase	4654699	4655721	+	COG0739(M:Cell wall/membrane/envelope biogenesis)	COG0739(Murein DD-endopeptidase MepM and murein hydrolase activator NlpD, contains LysM domain)	CELLULAR PROCESSES AND SIGNALING							PF01551.26(Peptidase_M23:Peptidase family M23)	GO:0016787(molecular_function:hydrolase activity)	GO:0003824	WP_030534879.1(MULTISPECIES: M23 family metallopeptidase [Rhodococcus] >MBT2276012.1 M23 family metallopeptidase [Rhodococcus qingshengii] >OCC20679.1 metallopeptidase [Prescottella equi] >AUS33559.1 M23 family peptidase [Rhodococcus qingshengii] >AZI63534.1 M23 family metallopeptidase [Rhodococcus sp. NJ-530] >KDQ04190.1 metallopeptidase [Rhodococcus qingshengii])	sp|P44693|Y409_HAEIN(Uncharacterized metalloprotease HI_0409 OS=Haemophilus influenzae (strain ATCC 51907 / DSM 11121 / KW20 / Rd) OX=71421 GN=HI_0409 PE=3 SV=1)	ref_gene											VFG042906(gb|WP_012908549)	Colonization factor Citrobacter (CFC) type IV fimbriae (VF1209)	-	Adherence
N6G92_RS17045	7.58047	2.92229	1.91e-25	7.74e-24	yes	up	N6G92_RS17045	iron-sulfur cluster assembly accessory protein	3747371	3747021	-	COG0316(O:Posttranslational modification, protein turnover, chaperones)	COG0316(Fe-S cluster assembly iron-binding protein IscA)	CELLULAR PROCESSES AND SIGNALING							PF01521.24(Fe-S_biosyn:Iron-sulphur cluster biosynthesis)	GO:0051537(molecular_function:2 iron, 2 sulfur cluster binding); GO:0016226(biological_process:iron-sulfur cluster assembly)	GO:0009987;GO:0005488;GO:0008152	WP_007730053.1(MULTISPECIES: iron-sulfur cluster assembly accessory protein [Rhodococcus] >ERB52207.1 hypothetical protein N806_13620 [Rhodococcus sp. P27] >MCD2155562.1 iron-sulfur cluster assembly accessory protein [Rhodococcus cerastii] >MYV28017.1 iron-sulfur cluster assembly accessory protein [Rhodococcus erythropolis] >OCC16733.1 iron-sulfur cluster insertion protein ErpA [Prescottella equi…	sp|P9WMN4|Y2204_MYCTO(Protein MT2260 OS=Mycobacterium tuberculosis (strain CDC 1551 / Oshkosh) OX=83331 GN=MT2260 PE=3 SV=1)	ref_gene
novel0085	4.49201	2.16736	2.07e-25	8.32e-24	yes	up	-	hypothetical protein SLAV_34405 [Streptomyces lavendulae subsp. lavendulae]	4152235	4153246	+	COG1012(I:Lipid transport and metabolism)	COG1012(Acyl-CoA reductase or other NAD-dependent aldehyde dehydrogenase)	METABOLISM	K00140	mmsA	malonate-semialdehyde dehydrogenase (acetylating) / methylmalonate-semialdehyde dehydrogenase [EC:1.2.1.18 1.2.1.27]	map00280(Valine, leucine and isoleucine degradation); map00640(Propanoate metabolism); map00410(beta-Alanine metabolism); map00562(Inositol phosphate metabolism)	Metabolism;Metabolism;Metabolism;Metabolism	Amino acid metabolism;Carbohydrate metabolism;Metabolism of other amino acids;Carbohydrate metabolism				WP_151531507.1(CoA-acylating methylmalonate-semialdehyde dehydrogenase, partial [Rhodococcus erythropolis] >KAB2584447.1 methylmalonate-semialdehyde dehydrogenase (acylating), partial [Rhodococcus erythropolis])	sp|Q9I702|BAUC_PSEAE(Malonate-semialdehyde dehydrogenase OS=Pseudomonas aeruginosa (strain ATCC 15692 / DSM 22644 / CIP 104116 / JCM 14847 / LMG 12228 / 1C / PRS 101 / PAO1) OX=208964 GN=bauC PE=2 SV=1)	novel_gene
N6G92_RS14895	9.74331	3.28441	4.21e-25	1.68e-23	yes	up	N6G92_RS14895	amidohydrolase	3247894	3246260	-	COG1574(R:General function prediction only)	COG1574(Predicted amidohydrolase YtcJ)	POORLY CHARACTERIZED							PF07969.15(Amidohydro_3:Amidohydrolase family); PF01979.24(Amidohydro_1:Amidohydrolase family)	GO:0016810(molecular_function:hydrolase activity, acting on carbon-nitrogen (but not peptide) bonds)	GO:0003824	WP_003944830.1(MULTISPECIES: amidohydrolase [Rhodococcus] >MBT2275397.1 amidohydrolase [Rhodococcus qingshengii] >MBW0288169.1 amidohydrolase [Rhodococcus sp. FH8] >EEN85291.1 amidohydrolase family protein [Rhodococcus erythropolis SK121] >KSU79520.1 amidohydrolase [Rhodococcus qingshengii] >MBS3689679.1 amidohydrolase [Rhodococcus qingshengii])	sp|A0A1I9LN01|LAF3_ARATH(Protein LONG AFTER FAR-RED 3 OS=Arabidopsis thaliana OX=3702 GN=LAF3 PE=2 SV=1)	ref_gene
N6G92_RS16565	5.28552	2.40205	6.05e-25	2.4e-23	yes	up	N6G92_RS16565	NADP-dependent oxidoreductase	3645884	3646813	+	COG0604(C:Energy production and conversion); COG0604(R:General function prediction only)	COG0604(NADPH:quinone reductase or related Zn-dependent oxidoreductase); COG0604(NADPH:quinone reductase or related Zn-dependent oxidoreductase)	METABOLISM;POORLY CHARACTERIZED	K00344	qor	NADPH:quinone reductase [EC:1.6.5.5]				PF00107.30(ADH_zinc_N:Zinc-binding dehydrogenase); PF13602.10(ADH_zinc_N_2:Zinc-binding dehydrogenase); PF08240.16(ADH_N:Alcohol dehydrogenase GroES-like domain)	GO:0016491(molecular_function:oxidoreductase activity)	GO:0003824	WP_261253971.1(NADP-dependent oxidoreductase [Rhodococcus qingshengii] >UXF65035.1 NADP-dependent oxidoreductase [Rhodococcus qingshengii])	sp|P43903|QOR_PSEAE(Quinone oxidoreductase OS=Pseudomonas aeruginosa (strain ATCC 15692 / DSM 22644 / CIP 104116 / JCM 14847 / LMG 12228 / 1C / PRS 101 / PAO1) OX=208964 GN=qor PE=3 SV=2)	ref_gene											VFG029831(gb|WP_014711138)	GPL locus (VF0841)	-	Immune modulation
N6G92_RS08660	8.91248	3.15583	6.7e-25	2.64e-23	yes	up	N6G92_RS08660	glyoxalase superfamily protein	1852961	1852575	-	COG0346(Q:Secondary metabolites biosynthesis, transport and catabolism)	COG0346(Catechol 2,3-dioxygenase or related enzyme, vicinal oxygen chelate (VOC) family)	METABOLISM							PF00903.29(Glyoxalase:Glyoxalase/Bleomycin resistance protein/Dioxygenase superfamily); PF19581.3(Glyoxalase_7:Glyoxalase superfamily protein); PF12681.11(Glyoxalase_2:Glyoxalase-like domain)			WP_261258481.1(glyoxalase superfamily protein [Rhodococcus qingshengii] >UXF69087.1 glyoxalase superfamily protein [Rhodococcus qingshengii])		ref_gene
N6G92_RS07385	5.48974	2.45674	7.59e-25	2.98e-23	yes	up	N6G92_RS07385	thiazole synthase	1597201	1597953	+	COG2022(H:Coenzyme transport and metabolism)	COG2022(Thiazole synthase ThiGH, ThiG subunit (thiamin biosynthesis))	METABOLISM	K03149	thiG	thiazole synthase [EC:2.8.1.10]	map00730(Thiamine metabolism)	Metabolism	Metabolism of cofactors and vitamins	PF05690.18(ThiG:Thiazole biosynthesis protein ThiG); PF00977.25(His_biosynth:Histidine biosynthesis protein); PF01070.22(FMN_dh:FMN-dependent dehydrogenase)	GO:0005737(cellular_component:cytoplasm); GO:0016783(molecular_function:sulfurtransferase activity); GO:0009229(biological_process:thiamine diphosphate biosynthetic process); GO:0009228(biological_process:thiamine biosynthetic process); GO:1990107(molecular_function:thiazole synthase activity)	GO:0110165;GO:0009987;GO:0003824;GO:0008152	WP_007726857.1(MULTISPECIES: thiazole synthase [Rhodococcus] >MBP2521449.1 thiazole synthase [Rhodococcus sp. PvP104] >MBT9294840.1 thiazole synthase [Rhodococcus sp. GOMB7] >MBW0285250.1 thiazole synthase [Rhodococcus sp. FH8] >MBW0289768.1 thiazole synthase [Rhodococcus sp. MH15] >MCJ0899533.1 thiazole synthase [Rhodococcus sp. ARC_M13] >MYV26962.1 thiazole synthase [Rhodococcus erythropolis] >…	sp|A0QLT3|THIG_MYCA1(Thiazole synthase OS=Mycobacterium avium (strain 104) OX=243243 GN=thiG PE=3 SV=1)	ref_gene
N6G92_RS01730	5.57629	2.47931	8.67e-25	3.37e-23	yes	up	N6G92_RS01730	ABC transporter ATP-binding protein	375523	377256	+	COG1132(V:Defense mechanisms)	COG1132(ABC-type multidrug transport system, ATPase and permease component)	CELLULAR PROCESSES AND SIGNALING	K18887	efrA	ATP-binding cassette, subfamily B, multidrug efflux pump	map02010(ABC transporters)	Environmental Information Processing	Membrane transport	PF00664.27(ABC_membrane:ABC transporter transmembrane region); PF00005.31(ABC_tran:ABC transporter); PF02463.23(SMC_N:RecF/RecN/SMC N terminal domain)	GO:0016020(cellular_component:membrane); GO:0140359(molecular_function:ABC-type transmembrane transporter activity); GO:0005524(molecular_function:ATP binding); GO:0016887(molecular_function:ATPase activity)	GO:0005488;GO:0140657;GO:0005215;GO:0003824;GO:0110165	WP_003943950.1(MULTISPECIES: ABC transporter ATP-binding protein [Rhodococcus] >MBT2270048.1 ABC transporter ATP-binding protein [Rhodococcus qingshengii] >OCC21300.1 multidrug ABC transporter ATP-binding protein [Prescottella equi] >AUS29968.1 ABC transporter ATP-binding protein [Rhodococcus qingshengii] >AZI59962.1 ABC transporter ATP-binding protein [Rhodococcus sp. NJ-530] >EEN86418.1 ABC tra…	sp|P9WQJ0|Y1273_MYCTO(Uncharacterized ABC transporter ATP-binding protein MT1311 OS=Mycobacterium tuberculosis (strain CDC 1551 / Oshkosh) OX=83331 GN=MT1311 PE=3 SV=1)	ref_gene	ARO:3000024	PatA is an ABC transporter of Streptococcus pneumoniae that interacts with PatB to confer fluoroquinolone resistance.	fluoroquinolone antibiotic	antibiotic efflux	ATP-binding cassette (ABC) antibiotic efflux pump	patA					VFG012509(gb|WP_001111200)	Salmochelin siderophore (VF0230)	Catecholate siderophore receptor, mediates utilization of the siderophore enterobactin	Nutritional/Metabolic factor
sRNA0150	8.94966	3.16183	1.06e-24	4.11e-23	yes	up
N6G92_RS26810	0.210827	-2.24587	1.12e-24	4.3e-23	yes	down	paaE	1%2C2-phenylacetyl-CoA epoxidase subunit PaaE	5789887	5788808	-	COG0633(C:Energy production and conversion)	COG0633(Ferredoxin)	METABOLISM	K02613	paaE	ring-1,2-phenylacetyl-CoA epoxidase subunit PaaE	map00360(Phenylalanine metabolism)	Metabolism	Amino acid metabolism	PF00111.31(Fer2:2Fe-2S iron-sulfur cluster binding domain); PF00175.25(NAD_binding_1:Oxidoreductase NAD-binding domain); PF00970.28(FAD_binding_6:Oxidoreductase FAD-binding domain); PF08030.16(NAD_binding_6:Ferric reductase NAD binding domain)	GO:0046872(molecular_function:metal ion binding); GO:0051537(molecular_function:2 iron, 2 sulfur cluster binding); GO:0010124(biological_process:phenylacetate catabolic process); GO:0016491(molecular_function:oxidoreductase activity)	GO:0005488;GO:0009987;GO:0003824;GO:0008152	WP_054187521.1(MULTISPECIES: 1,2-phenylacetyl-CoA epoxidase subunit PaaE [Rhodococcus] >KPH19478.1 phenylacetic acid degradation protein [Rhodococcus sp. ADH] >MDJ0437377.1 phenylacetate-CoA oxygenase/reductase subunit PaaK [Rhodococcus qingshengii] >UDF20831.1 phenylacetate-CoA oxygenase/reductase subunit PaaK [Rhodococcus qingshengii] >UUE24809.1 phenylacetate-CoA oxygenase/reductase subunit Pa…	sp|P76081|PAAE_ECOLI(1,2-phenylacetyl-CoA epoxidase, subunit E OS=Escherichia coli (strain K12) OX=83333 GN=paaE PE=1 SV=1)	ref_gene											VFG002705(gb|WP_002208598)	O-antigen (VF0392)	LPS O antigen mutants were severely impaired in their ability to colonize the Peyer's patches and did not colonize spleen and liver. The absence of O antigen in the outer membrane affects the expression of other Yersinia virulence factors.	Immune modulation
N6G92_RS15110	5.1988	2.37818	1.83e-24	7e-23	yes	up	prcB	proteasome subunit beta	3295668	3294790	-	COG0638(O:Posttranslational modification, protein turnover, chaperones)	COG0638(20S proteasome, alpha and beta subunits)	CELLULAR PROCESSES AND SIGNALING	K03433	psmB	proteasome beta subunit [EC:3.4.25.1]	map03050(Proteasome)	Genetic Information Processing	Folding, sorting and degradation	PF00227.30(Proteasome:Proteasome subunit)	GO:0005737(cellular_component:cytoplasm); GO:0019941(biological_process:modification-dependent protein catabolic process); GO:0010498(biological_process:proteasomal protein catabolic process); GO:0019774(cellular_component:proteasome core complex, beta-subunit complex); GO:0004298(molecular_function:threonine-type endopeptidase activity)	GO:0110165;GO:0003824;GO:0008152;GO:0032991	WP_007729873.1(MULTISPECIES: proteasome subunit beta [Rhodococcus] >MBW0288128.1 proteasome subunit beta [Rhodococcus sp. FH8] >MBW0290095.1 proteasome subunit beta [Rhodococcus sp. MH15] >MYV28627.1 proteasome subunit beta [Rhodococcus erythropolis] >NHE67422.1 proteasome subunit beta [Rhodococcus sp. D-46] >ANQ73908.1 proteasome subunit beta [Rhodococcus sp. 008])	sp|Q53083|PSB2_RHOER(Proteasome subunit beta 2 OS=Rhodococcus erythropolis OX=1833 GN=prcB2 PE=1 SV=1)	ref_gene
N6G92_RS12935	5.35404	2.42063	1.94e-24	7.35e-23	yes	up	N6G92_RS12935	toxin-antitoxin system HicB family antitoxin	2798107	2797628	-	COG4226(R:General function prediction only)	COG4226(Predicted nuclease of the RNAse H fold, HicB family)	POORLY CHARACTERIZED							PF05534.16(HicB:HicB family)	GO:0006355(biological_process:regulation of transcription, DNA-templated)	GO:0065007	WP_003942206.1(MULTISPECIES: toxin-antitoxin system HicB family antitoxin [Rhodococcus] >MBT2276178.1 toxin-antitoxin system HicB family antitoxin [Rhodococcus qingshengii] >MYV29576.1 toxin-antitoxin system HicB family antitoxin [Rhodococcus erythropolis] >OCC19623.1 hypothetical protein AS590_27025 [Prescottella equi] >ANQ73557.1 hypothetical protein AOT96_23990 [Rhodococcus sp. 008] >ARE34108.…		ref_gene
N6G92_RS24800	11.8487	3.56666	2.79e-24	1.05e-22	yes	up	N6G92_RS24800	ribonuclease H	5387638	5387087	-	COG0328(L:Replication, recombination and repair)	COG0328(Ribonuclease HI)	INFORMATION STORAGE AND PROCESSING	K03469	rnhA	ribonuclease HI [EC:3.1.26.4]	map03030(DNA replication)	Genetic Information Processing	Replication and repair	PF00075.28(RNase_H:RNase H); PF13456.10(RVT_3:Reverse transcriptase-like)	GO:0004523(molecular_function:RNA-DNA hybrid ribonuclease activity); GO:0003676(molecular_function:nucleic acid binding)	GO:0003824;GO:0005488	WP_054188389.1(MULTISPECIES: ribonuclease H [Rhodococcus] >AZI65289.1 ribonuclease HI [Rhodococcus sp. NJ-530] >KPH16744.1 ribonuclease HI [Rhodococcus sp. ADH] >KZF13711.1 ribonuclease HI [Rhodococcus sp. EPR-134] >KZL33372.1 ribonuclease HI [Rhodococcus qingshengii] >MBQ9057003.1 ribonuclease HI [Rhodococcus sp. (in: high G+C Gram-positive bacteria)])	sp|Q83HK9|RNH_TROW8(Ribonuclease H OS=Tropheryma whipplei (strain TW08/27) OX=218496 GN=rnhA PE=3 SV=1)	ref_gene
N6G92_RS18940	4.69031	2.22968	3e-24	1.12e-22	yes	up	N6G92_RS18940	enoyl-CoA hydratase/isomerase family protein	4151189	4150131	-	COG1024(I:Lipid transport and metabolism)	COG1024(Enoyl-CoA hydratase/carnithine racemase)	METABOLISM							PF16113.9(ECH_2:Enoyl-CoA hydratase/isomerase); PF00378.24(ECH_1:Enoyl-CoA hydratase/isomerase)	GO:0003860(molecular_function:3-hydroxyisobutyryl-CoA hydrolase activity); GO:0016853(molecular_function:isomerase activity)	GO:0003824	WP_042923165.1(MULTISPECIES: enoyl-CoA hydratase/isomerase family protein [Rhodococcus] >MBT2271973.1 enoyl-CoA hydratase/isomerase family protein [Rhodococcus qingshengii] >OCC17455.1 3-hydroxyisobutyryl-CoA hydrolase [Prescottella equi] >ARE35117.1 3-hydroxyisobutyryl-CoA hydrolase [Rhodococcus sp. BH4] >KDQ02625.1 3-hydroxyisobutyryl-CoA hydrolase [Rhodococcus qingshengii] >KLN71151.1 3-hydrox…	sp|Q5XIE6|HIBCH_RAT(3-hydroxyisobutyryl-CoA hydrolase, mitochondrial OS=Rattus norvegicus OX=10116 GN=Hibch PE=1 SV=2)	ref_gene
sRNA0349	8.54714	3.09544	3.16e-24	1.18e-22	yes	up
N6G92_RS22130	0.0924078	-3.43584	3.3e-24	1.22e-22	yes	down	N6G92_RS22130	MIP/aquaporin family protein	4835028	4834201	-	COG0580(G:Carbohydrate transport and metabolism)	COG0580(Glycerol uptake facilitator or related aquaporin (Major Intrinsic protein Family))	METABOLISM	K02440		glycerol uptake facilitator protein				PF00230.24(MIP:Major intrinsic protein)	GO:0016020(cellular_component:membrane); GO:0015267(molecular_function:channel activity)	GO:0005215;GO:0110165	WP_003940085.1(MULTISPECIES: MIP/aquaporin family protein [Rhodococcus] >KZM27613.1 hypothetical protein ST47_g1321 [Ascochyta rabiei] >MYV26024.1 MIP family channel protein [Rhodococcus erythropolis] >OCC20542.1 porin [Prescottella equi] >ANQ69974.1 aquaporin [Rhodococcus sp. 008] >ARE35676.1 aquaporin [Rhodococcus sp. BH4])	sp|G5CTG7|AQP10_MILTA(Aquaporin-10 OS=Milnesium tardigradum OX=46460 GN=AQP10 PE=1 SV=1)	ref_gene
N6G92_RS04960	7.01117	2.80966	3.44e-24	1.27e-22	yes	up	fepB	Fe2+-enterobactin ABC transporter substrate-binding protein	1095307	1096302	+	COG4592(P:Inorganic ion transport and metabolism)	COG4592(ABC-type Fe2+-enterobactin transport system, periplasmic component)	METABOLISM	K23185	fepB	ferric enterobactin transport system substrate-binding protein	map02010(ABC transporters)	Environmental Information Processing	Membrane transport	PF01497.22(Peripla_BP_2:Periplasmic binding protein)			WP_193595599.1(Fe2+-enterobactin ABC transporter substrate-binding protein [Rhodococcus qingshengii] >QOS64989.1 Fe2+-enterobactin ABC transporter substrate-binding protein [Rhodococcus qingshengii] >UXF68393.1 Fe2+-enterobactin ABC transporter substrate-binding protein [Rhodococcus qingshengii])	sp|P0AEL7|FEPB_ECOL6(Ferric enterobactin-binding periplasmic protein FepB OS=Escherichia coli O6:H1 (strain CFT073 / ATCC 700928 / UPEC) OX=199310 GN=fepB PE=3 SV=1)	ref_gene											VFG044359(gb|WP_033111967)	Chrysobactin (VF1242)	-	Nutritional/Metabolic factor
N6G92_RS13320	5.92487	2.56678	3.86e-24	1.41e-22	yes	up	N6G92_RS13320	hypothetical protein	2879210	2879019	-													WP_003942643.1(MULTISPECIES: hypothetical protein [Rhodococcus] >MBT2273625.1 hypothetical protein [Rhodococcus qingshengii] >MCD2157498.1 hypothetical protein [Rhodococcus cerastii] >MYV29500.1 hypothetical protein [Rhodococcus erythropolis] >NMM86367.1 hypothetical protein [Rhodococcus sp. SRB_17] >OCC20144.1 hypothetical protein AS590_27410 [Prescottella equi])		ref_gene
N6G92_RS05130	4.87207	2.28453	4.26e-24	1.55e-22	yes	up	N6G92_RS05130	NTF2-like N-terminal transpeptidase domain-containing protein	1133001	1134680	+	COG0768(D:Cell cycle control, cell division, chromosome partitioning); COG0768(M:Cell wall/membrane/envelope biogenesis)	COG0768(Cell division protein FtsI, peptidoglycan transpeptidase (Penicillin-binding protein 2)); COG0768(Cell division protein FtsI, peptidoglycan transpeptidase (Penicillin-binding protein 2))	CELLULAR PROCESSES AND SIGNALING;CELLULAR PROCESSES AND SIGNALING							PF05223.15(MecA_N:NTF2-like N-terminal transpeptidase domain)	GO:0016020(cellular_component:membrane); GO:0046677(biological_process:response to antibiotic)	GO:0050896;GO:0110165	WP_193595592.1(NTF2-like N-terminal transpeptidase domain-containing protein [Rhodococcus qingshengii] >QOS64959.1 penicillin-binding protein [Rhodococcus qingshengii] >UXF68426.1 penicillin-binding protein [Rhodococcus qingshengii])		ref_gene
N6G92_RS06140	4.8602	2.28101	4.47e-24	1.62e-22	yes	up	N6G92_RS06140	Hsp20/alpha crystallin family protein	1346600	1346139	-	COG0071(O:Posttranslational modification, protein turnover, chaperones)	COG0071(Small heat shock protein IbpA, HSP20 family)	CELLULAR PROCESSES AND SIGNALING	K13993		HSP20 family protein	map04141(Protein processing in endoplasmic reticulum)	Genetic Information Processing	Folding, sorting and degradation	PF00011.25(HSP20:Hsp20/alpha crystallin family); PF17886.5(ArsA_HSP20:HSP20-like domain found in ArsA)			WP_007726499.1(MULTISPECIES: Hsp20/alpha crystallin family protein [Rhodococcus] >MBW0285004.1 heat-shock protein Hsp20 [Rhodococcus sp. FH8] >MBW0292642.1 heat-shock protein Hsp20 [Rhodococcus sp. MH15] >MCE4163601.1 Hsp20 family protein [Rhodococcus sp. Ni2] >MYV26718.1 Hsp20 family protein [Rhodococcus erythropolis] >OCC17930.1 heat-shock protein Hsp20 [Prescottella equi])	sp|Q53595|HSP18_STRAL(18 kDa heat shock protein OS=Streptomyces albus G OX=1962 GN=hsp18 PE=1 SV=1)	ref_gene											VFG023892(gb|WP_013470893)	HspX (VF0301)	ATP-independent chaperone, associated with stationary phase, induced under RNI stress and is an immunodominant antigen that is necessary for survival in macrophages. This protein can stabilize cell structure during long-term survival and permit the bacilli to survive within the low-oxygen environment of the granuloma.	Stress survival
N6G92_RS18950	5.02495	2.32911	7.54e-24	2.71e-22	yes	up	N6G92_RS18950	CoA-acylating methylmalonate-semialdehyde dehydrogenase	4153878	4152361	-	COG1012(I:Lipid transport and metabolism)	COG1012(Acyl-CoA reductase or other NAD-dependent aldehyde dehydrogenase)	METABOLISM	K00140	mmsA	malonate-semialdehyde dehydrogenase (acetylating) / methylmalonate-semialdehyde dehydrogenase [EC:1.2.1.18 1.2.1.27]	map00280(Valine, leucine and isoleucine degradation); map00640(Propanoate metabolism); map00410(beta-Alanine metabolism); map00562(Inositol phosphate metabolism)	Metabolism;Metabolism;Metabolism;Metabolism	Amino acid metabolism;Carbohydrate metabolism;Metabolism of other amino acids;Carbohydrate metabolism	PF00171.26(Aldedh:Aldehyde dehydrogenase family); PF05893.18(LuxC:Acyl-CoA reductase (LuxC))	GO:0004491(molecular_function:methylmalonate-semialdehyde dehydrogenase (acylating) activity)	GO:0003824	WP_215515999.1(MULTISPECIES: CoA-acylating methylmalonate-semialdehyde dehydrogenase [Rhodococcus] >MBT9297141.1 CoA-acylating methylmalonate-semialdehyde dehydrogenase [Rhodococcus sp. GOMB7] >UXF65469.1 CoA-acylating methylmalonate-semialdehyde dehydrogenase [Rhodococcus qingshengii])	sp|Q9I702|BAUC_PSEAE(Malonate-semialdehyde dehydrogenase OS=Pseudomonas aeruginosa (strain ATCC 15692 / DSM 22644 / CIP 104116 / JCM 14847 / LMG 12228 / 1C / PRS 101 / PAO1) OX=208964 GN=bauC PE=2 SV=1)	ref_gene
N6G92_RS04955	6.28586	2.65211	7.64e-24	2.73e-22	yes	up	fes	enterochelin esterase	1095240	1094005	-	COG2382(P:Inorganic ion transport and metabolism)	COG2382(Enterochelin esterase or related enzyme)	METABOLISM							PF00756.24(Esterase:Putative esterase); PF11806.12(Enterochelin_N:Enterochelin esterase, N-terminal)	GO:0005737(cellular_component:cytoplasm); GO:0006826(biological_process:iron ion transport); GO:0005506(molecular_function:iron ion binding); GO:0008849(molecular_function:enterochelin esterase activity); GO:0005975(biological_process:carbohydrate metabolic process)	GO:0005488;GO:0110165;GO:0003824;GO:0008152;GO:0051179	WP_003945472.1(MULTISPECIES: enterochelin esterase [Rhodococcus] >MYV29242.1 enterochelin esterase [Rhodococcus erythropolis] >ANQ74993.1 enterochelin esterase [Rhodococcus sp. 008] >ARE37014.1 enterochelin esterase [Rhodococcus sp. BH4] >EEN84375.1 putative esterase [Rhodococcus erythropolis SK121] >KDQ05166.1 short-chain fatty acid transporter [Rhodococcus qingshengii])	sp|O51900|FES_DICD3(Iron(III) enterobactin esterase OS=Dickeya dadantii (strain 3937) OX=198628 GN=fes PE=3 SV=2)	ref_gene							CE1	acetyl xylan esterase (EC 3.1.1.72); cinnamoyl esterase (EC 3.1.1.-); feruloyl esterase (EC 3.1.1.73); carboxylesterase (EC 3.1.1.1); S-formylglutathione hydrolase (EC 3.1.2.12); diacylglycerol O-acyltransferase (EC 2.3.1.20); trehalose 6-O-mycolyltransferase (EC 2.3.1.122)	CE	Carbohydrate Esterases	VFG044364(gb|WP_033111969)	Chrysobactin (VF1242)	-	Nutritional/Metabolic factor
N6G92_RS29205	5.75679	2.52526	7.9e-24	2.81e-22	yes	up	pdhA	pyruvate dehydrogenase (acetyl-transferring) E1 component subunit alpha	6319311	6318184	-	COG1071(C:Energy production and conversion)	COG1071(TPP-dependent pyruvate or acetoin dehydrogenase subunit alpha)	METABOLISM	K00166	bkdA1	2-oxoisovalerate dehydrogenase E1 component subunit alpha [EC:1.2.4.4]	map00785(Lipoic acid metabolism); map00640(Propanoate metabolism); map00280(Valine, leucine and isoleucine degradation)	Metabolism;Metabolism;Metabolism	Metabolism of cofactors and vitamins;Carbohydrate metabolism;Amino acid metabolism	PF00676.24(E1_dh:Dehydrogenase E1 component); PF13292.10(DXP_synthase_N:1-deoxy-D-xylulose-5-phosphate synthase)	GO:0004739(molecular_function:pyruvate dehydrogenase (acetyl-transferring) activity); GO:0000287(molecular_function:magnesium ion binding); GO:0016624(molecular_function:oxidoreductase activity, acting on the aldehyde or oxo group of donors, disulfide as acceptor)	GO:0003824;GO:0005488	WP_261256300.1(pyruvate dehydrogenase (acetyl-transferring) E1 component subunit alpha [Rhodococcus qingshengii] >UXF67414.1 pyruvate dehydrogenase (acetyl-transferring) E1 component subunit alpha [Rhodococcus qingshengii])	sp|P9WIS2|BKDA_MYCTO(3-methyl-2-oxobutanoate dehydrogenase subunit alpha OS=Mycobacterium tuberculosis (strain CDC 1551 / Oshkosh) OX=83331 GN=bkdA PE=3 SV=1)	ref_gene
N6G92_RS18945	5.28925	2.40306	8.18e-24	2.89e-22	yes	up	N6G92_RS18945	isobutyryl-CoA dehydrogenase	4152346	4151186	-	COG1960(I:Lipid transport and metabolism)	COG1960(Acyl-CoA dehydrogenase related to the alkylation response protein AidB)	METABOLISM							PF00441.28(Acyl-CoA_dh_1:Acyl-CoA dehydrogenase, C-terminal domain); PF02771.20(Acyl-CoA_dh_N:Acyl-CoA dehydrogenase, N-terminal domain); PF02770.23(Acyl-CoA_dh_M:Acyl-CoA dehydrogenase, middle domain); PF08028.15(Acyl-CoA_dh_2:Acyl-CoA dehydrogenase, C-terminal domain)	GO:0003995(molecular_function:acyl-CoA dehydrogenase activity); GO:0050660(molecular_function:flavin adenine dinucleotide binding); GO:0006629(biological_process:lipid metabolic process)	GO:0003824;GO:0005488;GO:0008152	WP_064075262.1(MULTISPECIES: isobutyryl-CoA dehydrogenase [Rhodococcus] >MBT2271974.1 isobutyryl-CoA dehydrogenase [Rhodococcus qingshengii] >OCC17454.1 acyl-CoA dehydrogenase [Prescottella equi] >AZI63118.1 acyl-CoA dehydrogenase [Rhodococcus sp. NJ-530] >KZF16075.1 acyl-CoA dehydrogenase [Rhodococcus sp. EPR-134] >MBP2523900.1 alkylation response protein AidB-like acyl-CoA dehydrogenase [Rhodoc…	sp|Q9D7B6|ACAD8_MOUSE(Isobutyryl-CoA dehydrogenase, mitochondrial OS=Mus musculus OX=10090 GN=Acad8 PE=1 SV=2)	ref_gene											VFG044398(gb|AAF33139)	Pyridine-2,6-dithiocarboxylic acid (PDTC) (VF0938)	-	Nutritional/Metabolic factor
N6G92_RS02305	4.91763	2.29796	1.23e-23	4.32e-22	yes	up	N6G92_RS02305	Fur family transcriptional regulator	502397	502951	+	COG0735(P:Inorganic ion transport and metabolism)	COG0735(Fe2+ or Zn2+ uptake regulation protein Fur/Zur)	METABOLISM	K22297	furA	Fur family transcriptional regulator, stress-responsive regulator				PF01475.23(FUR:Ferric uptake regulator family)	GO:0003700(molecular_function:transcription factor activity, sequence-specific DNA binding); GO:0046872(molecular_function:metal ion binding)	GO:0005488;GO:0140110	WP_054187028.1(MULTISPECIES: Fur family transcriptional regulator [Rhodococcus] >KPH20579.1 Fur family transcriptional regulator [Rhodococcus sp. ADH] >QPG89321.1 transcriptional repressor [Rhodococcus qingshengii] >RGP47572.1 Fur family transcriptional regulator [Rhodococcus erythropolis] >THJ70316.1 transcriptional repressor [Rhodococcus qingshengii] >UGQ51564.1 transcriptional repressor [Rhodo…	sp|P0A583|FURA_MYCBO(Transcriptional regulator FurA OS=Mycobacterium bovis (strain ATCC BAA-935 / AF2122/97) OX=233413 GN=furA PE=3 SV=1)	ref_gene											VFG000478(gb|NP_459678)	Fur (VF0113)	Repress the expression of iron-regulated genes; also required for acid-induced activation of atr genes	Regulation
N6G92_RS27960	6.06782	2.60118	1.34e-23	4.68e-22	yes	up	N6G92_RS27960	CsbD family protein	6044429	6044193	-	COG3237(S:Function unknown)	COG3237(Uncharacterized conserved protein YjbJ, UPF0337 family)	POORLY CHARACTERIZED							PF05532.16(CsbD:CsbD-like)			WP_064443542.1(MULTISPECIES: CsbD family protein [Rhodococcus] >UXF67172.1 CsbD family protein [Rhodococcus qingshengii])		ref_gene
N6G92_RS04700	13.763	3.78272	1.55e-23	5.38e-22	yes	up	N6G92_RS04700	metal-sensitive transcriptional regulator	1020096	1019827	-	COG1937(K:Transcription)	COG1937(DNA-binding transcriptional regulator, FrmR family)	INFORMATION STORAGE AND PROCESSING							PF02583.21(Trns_repr_metal:Metal-sensitive transcriptional repressor)	GO:0046872(molecular_function:metal ion binding); GO:0045892(biological_process:negative regulation of transcription, DNA-templated); GO:0003677(molecular_function:DNA binding)	GO:0005488;GO:0065007	WP_007734349.1(MULTISPECIES: metal-sensitive transcriptional regulator [Rhodococcus] >MCD2154012.1 metal-sensitive transcriptional regulator [Rhodococcus cerastii] >MYV29291.1 metal-sensing transcriptional repressor [Rhodococcus erythropolis] >OCC18185.1 hypothetical protein AS590_08135 [Prescottella equi] >AKD96141.1 hypothetical protein XU06_04600 [Rhodococcus erythropolis] >ALU72891.1 hypothet…	sp|O07434|RICR_MYCTU(Copper-sensing transcriptional repressor RicR OS=Mycobacterium tuberculosis (strain ATCC 25618 / H37Rv) OX=83332 GN=ricR PE=1 SV=1)	ref_gene
N6G92_RS24615	15.9009	3.99104	1.61e-23	5.55e-22	yes	up	N6G92_RS24615	hypothetical protein	5351209	5351367	+													WP_155277930.1(MULTISPECIES: hypothetical protein [Rhodococcus] >MBT2275697.1 hypothetical protein [Rhodococcus qingshengii] >MBT9298232.1 hypothetical protein [Rhodococcus sp. GOMB7] >MBW4815682.1 hypothetical protein [Rhodococcus qingshengii] >MBX9150309.1 hypothetical protein [Rhodococcus qingshengii] >MCC4301072.1 hypothetical protein [Rhodococcus sp. 3-2])		ref_gene
N6G92_RS07990	4.9861	2.31791	1.87e-23	6.41e-22	yes	up	N6G92_RS07990	Ig-like domain-containing protein	1721778	1722974	+	COG1376(M:Cell wall/membrane/envelope biogenesis)	COG1376(Lipoprotein-anchoring transpeptidase ErfK/SrfK)	CELLULAR PROCESSES AND SIGNALING							PF17964.5(Big_10:Bacterial Ig domain); PF03734.18(YkuD:L,D-transpeptidase catalytic domain)	GO:0016746(molecular_function:transferase activity, transferring acyl groups); GO:0009252(biological_process:peptidoglycan biosynthetic process)	GO:0009987;GO:0003824;GO:0008152	WP_042452959.1(MULTISPECIES: Ig-like domain-containing protein [Rhodococcus] >MBP2521579.1 lipoprotein-anchoring transpeptidase ErfK/SrfK [Rhodococcus sp. PvP104] >MBT9294957.1 L,D-transpeptidase family protein [Rhodococcus sp. GOMB7] >MBW0285370.1 L,D-transpeptidase [Rhodococcus sp. FH8] >MBW0294494.1 L,D-transpeptidase [Rhodococcus sp. MH15] >MCE4163966.1 L,D-transpeptidase family protein [Rhod…	sp|P64704|LDT5_MYCBO(L,D-transpeptidase Mb0493 OS=Mycobacterium bovis (strain ATCC BAA-935 / AF2122/97) OX=233413 GN=BQ2027_MB0493 PE=3 SV=1)	ref_gene
N6G92_RS21935	0.21999	-2.18449	2.06e-23	7.04e-22	yes	down	N6G92_RS21935	propionyl-CoA synthetase	4793792	4795708	+	COG0365(I:Lipid transport and metabolism)	COG0365(Acyl-coenzyme A synthetase/AMP-(fatty) acid ligase)	METABOLISM	K01908	prpE	propionyl-CoA synthetase [EC:6.2.1.17]	map00640(Propanoate metabolism)	Metabolism	Carbohydrate metabolism	PF00501.32(AMP-binding:AMP-binding enzyme); PF13193.10(AMP-binding_C:AMP-binding enzyme C-terminal domain); PF16177.9(ACAS_N:Acetyl-coenzyme A synthetase N-terminus)	GO:0016874(molecular_function:ligase activity)	GO:0003824	WP_064443859.1(MULTISPECIES: propionyl-CoA synthetase [Rhodococcus] >MBS3691251.1 propionyl-CoA synthetase [Rhodococcus qingshengii] >MDI9955667.1 propionyl-CoA synthetase [Rhodococcus sp. IEGM 1237] >MDI9961688.1 propionyl-CoA synthetase [Rhodococcus sp. IEGM 1251] >UXF66027.1 propionyl-CoA synthetase [Rhodococcus qingshengii])	sp|P28812|Y3568_PSEAE(Uncharacterized protein PA3568 OS=Pseudomonas aeruginosa (strain ATCC 15692 / DSM 22644 / CIP 104116 / JCM 14847 / LMG 12228 / 1C / PRS 101 / PAO1) OX=208964 GN=PA3568 PE=3 SV=2)	ref_gene											VFG030387(gb|WP_015304695)	MymA operon (VF0840)	-	Immune modulation
N6G92_RS26955	7.62693	2.9311	3.21e-23	1.09e-21	yes	up	N6G92_RS26955	SWIM zinc finger family protein	5823256	5821949	-	COG4715(S:Function unknown)	COG4715(Uncharacterized protein, contains SWIM-type Zn finger domain)	POORLY CHARACTERIZED							PF04434.21(SWIM:SWIM zinc finger)	GO:0008270(molecular_function:zinc ion binding)	GO:0005488	WP_047269386.1(MULTISPECIES: SWIM zinc finger family protein [Rhodococcus] >KLN72555.1 SWIM zinc finger family protein [Rhodococcus erythropolis] >AUS34651.1 hypothetical protein C1M55_28400 [Rhodococcus qingshengii] >MCC4301506.1 SWIM zinc finger family protein [Rhodococcus sp. 3-2] >MDI9942243.1 SWIM zinc finger family protein [Rhodococcus sp. IEGM 1302] >OMQ34018.1 hypothetical protein BK799_1…		ref_gene
novel0111	28.733	4.84464	3.23e-23	1.09e-21	yes	up	-	hypothetical protein CHR55_05925 [Rhodococcus qingshengii]	5686415	5686338	-													SCC20854.1(hypothetical protein GA0061093_104419 [Rhodococcus qingshengii])		novel_gene
N6G92_RS21400	5.22095	2.38431	3.73e-23	1.25e-21	yes	up	N6G92_RS21400	DNA-formamidopyrimidine glycosylase family protein	4683950	4683084	-	COG0266(L:Replication, recombination and repair)	COG0266(Formamidopyrimidine-DNA glycosylase)	INFORMATION STORAGE AND PROCESSING	K10563	mutM	formamidopyrimidine-DNA glycosylase [EC:3.2.2.23 4.2.99.18]	map03410(Base excision repair)	Genetic Information Processing	Replication and repair	PF01149.28(Fapy_DNA_glyco:Formamidopyrimidine-DNA glycosylase N-terminal domain); PF06831.18(H2TH:Formamidopyrimidine-DNA glycosylase H2TH domain); PF06827.18(zf-FPG_IleRS:Zinc finger found in FPG and IleRS)	GO:0006284(biological_process:base-excision repair); GO:0140078(molecular_function:class I DNA-(apurinic or apyrimidinic site) endonuclease activity); GO:0016829(molecular_function:lyase activity); GO:0019104(molecular_function:DNA N-glycosylase activity); GO:0003906(molecular_function:DNA-(apurinic or apyrimidinic site) lyase activity); GO:0008270(molecular_function:zinc ion binding); GO:0003684…	GO:0009987;GO:0003824;GO:0008152;GO:0050896;GO:0005488	WP_007727653.1(MULTISPECIES: DNA-formamidopyrimidine glycosylase family protein [Rhodococcus] >ANQ69845.1 DNA lyase [Rhodococcus sp. 008] >ARE35548.1 DNA lyase [Rhodococcus sp. BH4] >AZI63559.1 Fpg/Nei family DNA glycosylase [Rhodococcus sp. NJ-530] >EME24771.1 DNA-formamidopyrimidine glycosylase [Rhodococcus qingshengii BKS 20-40] >KDQ04211.1 DNA lyase [Rhodococcus qingshengii])	sp|L0T864|FPG2_MYCTU(Uncharacterized formamidopyrimidine-DNA glycosylase-like protein OS=Mycobacterium tuberculosis (strain ATCC 25618 / H37Rv) OX=83332 GN=fpg2 PE=1 SV=1)	ref_gene
N6G92_RS17710	10.4736	3.38868	4.15e-23	1.39e-21	yes	up	N6G92_RS17710	PhoH family protein	3877106	3876105	-	COG1702(T:Signal transduction mechanisms)	COG1702(Phosphate starvation-inducible protein PhoH, predicted ATPase)	CELLULAR PROCESSES AND SIGNALING	K06217	phoH	phosphate starvation-inducible protein PhoH and related proteins				PF02562.20(PhoH:PhoH-like protein); PF13604.10(AAA_30:AAA domain); PF13245.10(AAA_19:AAA domain); PF00270.33(DEAD:DEAD/DEAH box helicase); PF01695.21(IstB_IS21:IstB-like ATP binding protein); PF13401.10(AAA_22:AAA domain)	GO:0003723(molecular_function:RNA binding); GO:0005524(molecular_function:ATP binding)	GO:0005488	WP_223304543.1(MULTISPECIES: PhoH family protein [Rhodococcus] >MCC4304652.1 PhoH family protein [Rhodococcus sp. 3-2] >MCJ0947061.1 PhoH family protein [Rhodococcus sp. ARC_M8] >MCQ4150206.1 PhoH family protein [Rhodococcus qingshengii] >MCT6733173.1 PhoH family protein [Rhodococcus qingshengii] >MCX6472806.1 PhoH family protein [Rhodococcus sp. (in: high G+C Gram-positive bacteria)])	sp|P0A5S1|PHOL_MYCBO(PhoH-like protein OS=Mycobacterium bovis (strain ATCC BAA-935 / AF2122/97) OX=233413 GN=BQ2027_MB2389C PE=3 SV=1)	ref_gene
novel0027	4.7001	2.23269	4.36e-23	1.45e-21	yes	up	-	NAD-specific glutamate dehydrogenase [Mycolicibacterium vaccae ATCC 25954]	1465018	1464412	-	COG0443(O:Posttranslational modification, protein turnover, chaperones)	COG0443(Molecular chaperone DnaK (HSP70))	CELLULAR PROCESSES AND SIGNALING	K04043	dnaK	molecular chaperone DnaK	map03018(RNA degradation); map05152(Tuberculosis); map04212(Longevity regulating pathway - worm)	Genetic Information Processing;Human Diseases;Organismal Systems	Folding, sorting and degradation;Infectious disease: bacterial;Aging		GO:0140662(deleted:old GO); GO:0051082(molecular_function:unfolded protein binding); GO:0005524(molecular_function:ATP binding)	GO:0005488;GO:0140657;GO:0044183	WP_287483129.1(Hsp70 family protein, partial [Rhodococcus sp. (in: high G+C Gram-positive bacteria)] >MBQ7803947.1 Hsp70 family protein [Rhodococcus sp. (in: high G+C Gram-positive bacteria)])	sp|C0ZT86|DNAK_RHOE4(Chaperone protein DnaK OS=Rhodococcus erythropolis (strain PR4 / NBRC 100887) OX=234621 GN=dnaK PE=3 SV=1)	novel_gene
N6G92_RS20480	9.71579	3.28033	5.5e-23	1.82e-21	yes	up	N6G92_RS20480	hypothetical protein	4493343	4493810	+													WP_211917265.1(MULTISPECIES: hypothetical protein [Rhodococcus] >MBS2989063.1 hypothetical protein [Rhodococcus erythropolis] >MDF3318942.1 hypothetical protein [Rhodococcus sp. C3V] >UXF65750.1 hypothetical protein N6G92_20480 [Rhodococcus qingshengii])		ref_gene
N6G92_RS23465	12.3644	3.62812	5.57e-23	1.83e-21	yes	up	N6G92_RS23465	flavin reductase family protein	5107756	5108328	+	COG1853(C:Energy production and conversion)	COG1853(FMN reductase RutF, DIM6/NTAB family)	METABOLISM							PF01613.22(Flavin_Reduct:Flavin reductase like domain)	GO:0016646(molecular_function:oxidoreductase activity, acting on the CH-NH group of donors, NAD or NADP as acceptor); GO:0010181(molecular_function:FMN binding)	GO:0003824;GO:0005488	WP_003940431.1(MULTISPECIES: flavin reductase family protein [Rhodococcus] >MCE4161210.1 flavin reductase [Rhodococcus sp. Ni2] >MCJ0897210.1 flavin reductase family protein [Rhodococcus sp. ARC_M13] >OCC20307.1 flavin reductase [Prescottella equi] >EEN90330.1 flavin reductase-like protein [Rhodococcus erythropolis SK121] >KZL33584.1 flavin reductase [Rhodococcus qingshengii])	sp|Q6Q0M6|DSZD_RHOSH(NADH:FMN oxidoreductase OS=Rhodococcus erythropolis (strain XP) OX=1078016 GN=dszD PE=1 SV=1)	ref_gene
N6G92_RS06925	4.61865	2.20747	5.75e-23	1.88e-21	yes	up	clpB	ATP-dependent chaperone ClpB	1506179	1508731	+	COG0542(O:Posttranslational modification, protein turnover, chaperones)	COG0542(ATP-dependent Clp protease, ATP-binding subunit ClpA)	CELLULAR PROCESSES AND SIGNALING	K03695	clpB	ATP-dependent Clp protease ATP-binding subunit ClpB	map04213(Longevity regulating pathway - multiple species)	Organismal Systems	Aging	PF07724.18(AAA_2:AAA domain (Cdc48 subfamily)); PF17871.5(AAA_lid_9:AAA lid domain); PF10431.13(ClpB_D2-small:C-terminal, D2-small domain, of ClpB protein); PF02861.24(Clp_N:Clp amino terminal domain, pathogenicity island component); PF00004.33(AAA:ATPase family associated with various cellular activities (AAA)); PF07728.18(AAA_5:AAA domain (dynein-related subfamily)); PF13191.10(AAA_16:AAA ATPas…	GO:0005737(cellular_component:cytoplasm); GO:0009408(biological_process:response to heat); GO:0042026(biological_process:protein refolding); GO:0005524(molecular_function:ATP binding); GO:0016887(molecular_function:ATPase activity)	GO:0005488;GO:0009987;GO:0003824;GO:0050896;GO:0110165	WP_007726750.1(MULTISPECIES: ATP-dependent chaperone ClpB [Rhodococcus] >MBP2521355.1 ATP-dependent Clp protease ATP-binding subunit ClpB [Rhodococcus sp. PvP104] >MBT2273933.1 ATP-dependent chaperone ClpB [Rhodococcus qingshengii] >MBW0285160.1 ATP-dependent chaperone ClpB [Rhodococcus sp. FH8] >MBW0289857.1 ATP-dependent chaperone ClpB [Rhodococcus sp. MH15] >MCE4163760.1 ATP-dependent chaperon…	sp|Q73T66|CLPB_MYCPA(Chaperone protein ClpB OS=Mycolicibacterium paratuberculosis (strain ATCC BAA-968 / K-10) OX=262316 GN=clpB PE=3 SV=1)	ref_gene											VFG049194(gb|WP_004150973)	T6SS-II (VF0783)	-	Effector delivery system
novel0022	4.1971	2.06939	5.95e-23	1.93e-21	yes	up	-	class I SAM-dependent methyltransferase [Flexivirga caeni]	1345890	1346651	+	COG0071(O:Posttranslational modification, protein turnover, chaperones)	COG0071(Small heat shock protein IbpA, HSP20 family)	CELLULAR PROCESSES AND SIGNALING	K13993		HSP20 family protein	map04141(Protein processing in endoplasmic reticulum)	Genetic Information Processing	Folding, sorting and degradation				EQM31319.1(heat-shock protein Hsp20 [Rhodococcus erythropolis DN1])	sp|Q53595|HSP18_STRAL(18 kDa heat shock protein OS=Streptomyces albus G OX=1962 GN=hsp18 PE=1 SV=1)	novel_gene
N6G92_RS05655	8.45815	3.08034	8.65e-23	2.79e-21	yes	up	N6G92_RS05655	DUF6131 family protein	1247245	1247400	+	COG2084(I:Lipid transport and metabolism)	COG2084(3-hydroxyisobutyrate dehydrogenase or related beta-hydroxyacid dehydrogenase)	METABOLISM							PF19626.3(DUF6131:Family of unknown function (DUF6131))	GO:0016020(cellular_component:membrane)	GO:0110165	WP_003945912.1(MULTISPECIES: DUF6131 family protein [Rhodococcus] >MBT2272655.1 hypothetical protein [Rhodococcus qingshengii] >MCD2153823.1 DUF6131 family protein [Rhodococcus cerastii] >AGT90944.1 hypothetical protein O5Y_05350 [Rhodococcus erythropolis CCM2595] >ATI36103.1 hypothetical protein CPI83_23420 [Rhodococcus sp. H-CA8f] >EEN84815.1 hypothetical protein RHOER0001_1107 [Rhodococcus ery…		ref_gene
N6G92_RS17445	10.2475	3.35721	1.2e-22	3.86e-21	yes	up	ugpC	sn-glycerol-3-phosphate ABC transporter ATP-binding protein UgpC	3826286	3825192	-	COG3839(G:Carbohydrate transport and metabolism)	COG3839(ABC-type sugar transport system, ATPase component MalK)	METABOLISM	K10112	msmX	multiple sugar transport system ATP-binding protein [EC:7.5.2.-]	map02010(ABC transporters)	Environmental Information Processing	Membrane transport	PF00005.31(ABC_tran:ABC transporter); PF17912.5(OB_MalK:MalK OB fold domain); PF17850.5(CysA_C_terminal:CysA C-terminal regulatory domain); PF08402.14(TOBE_2:TOBE domain); PF13401.10(AAA_22:AAA domain); PF13304.10(AAA_21:AAA domain, putative AbiEii toxin, Type IV TA system)			WP_261254139.1(sn-glycerol-3-phosphate ABC transporter ATP-binding protein UgpC [Rhodococcus qingshengii] >UXF65200.1 sn-glycerol-3-phosphate ABC transporter ATP-binding protein UgpC [Rhodococcus qingshengii])	sp|Q9L0Q1|MSIK_STRCO(Diacetylchitobiose uptake system ATP-binding protein MsiK OS=Streptomyces coelicolor (strain ATCC BAA-471 / A3(2) / M145) OX=100226 GN=msiK PE=1 SV=1)	ref_gene	ARO:3003980	TetA(58) is a Tetracycline efflux pump described in Paenibacillus sp. LC231, a strain of Paenibacillus isolated from Lechuguilla Cave, NM, USA. Described by Pawlowski et al. 2016.	tetracycline antibiotic	antibiotic efflux	major facilitator superfamily (MFS) antibiotic efflux pump	tetA(58)					VFG030700(gb|WP_005098896)	Trehalose-recycling ABC transporter (VF0842)	-	Nutritional/Metabolic factor
N6G92_RS19085	6.83783	2.77354	1.71e-22	5.47e-21	yes	up	N6G92_RS19085	dihydrolipoamide acetyltransferase family protein	4179468	4180682	+	COG0508(C:Energy production and conversion)	COG0508(Pyruvate/2-oxoglutarate dehydrogenase complex, dihydrolipoamide acyltransferase (E2) component)	METABOLISM	K09699	bkdB	2-oxoisovalerate dehydrogenase E2 component (dihydrolipoyl transacylase) [EC:2.3.1.168]	map00785(Lipoic acid metabolism); map00640(Propanoate metabolism); map00280(Valine, leucine and isoleucine degradation)	Metabolism;Metabolism;Metabolism	Metabolism of cofactors and vitamins;Carbohydrate metabolism;Amino acid metabolism	PF00198.27(2-oxoacid_dh:2-oxoacid dehydrogenases acyltransferase (catalytic domain)); PF00364.26(Biotin_lipoyl:Biotin-requiring enzyme); PF02817.21(E3_binding:e3 binding domain)			WP_261254436.1(dihydrolipoamide acetyltransferase family protein [Rhodococcus qingshengii] >UXF65496.1 2-oxo acid dehydrogenase subunit E2 [Rhodococcus qingshengii])	sp|Q6ABX9|ODP2_LEIXX(Dihydrolipoyllysine-residue acetyltransferase component of pyruvate dehydrogenase complex OS=Leifsonia xyli subsp. xyli (strain CTCB07) OX=281090 GN=pdhC PE=3 SV=1)	ref_gene
N6G92_RS09150	5.97706	2.57944	1.86e-22	5.93e-21	yes	up	N6G92_RS09150	CoA transferase subunit A	1954326	1955081	+	COG1788(I:Lipid transport and metabolism)	COG1788(Acyl CoA:acetate/3-ketoacid CoA transferase, alpha subunit)	METABOLISM	K01028	scoA	3-oxoacid CoA-transferase subunit A [EC:2.8.3.5]	map00280(Valine, leucine and isoleucine degradation); map00650(Butanoate metabolism)	Metabolism;Metabolism	Amino acid metabolism;Carbohydrate metabolism	PF01144.27(CoA_trans:Coenzyme A transferase)	GO:0008410(molecular_function:CoA-transferase activity); GO:0008260(molecular_function:3-oxoacid CoA-transferase activity)	GO:0003824	WP_007730192.1(MULTISPECIES: CoA transferase subunit A [Rhodococcus] >MBT2273712.1 CoA transferase subunit A [Rhodococcus qingshengii] >MCD2156622.1 CoA transferase subunit A [Rhodococcus cerastii] >OCC18654.1 succinyl-CoA--3-ketoacid-CoA transferase [Prescottella equi] >AKD96883.1 succinyl-CoA:3-ketoacid-CoA transferase [Rhodococcus erythropolis] >ALU72041.1 succinyl-CoA:3-ketoacid-CoA transfera…	sp|P63649|SCOA_MYCBO(Probable succinyl-CoA:3-ketoacid coenzyme A transferase subunit A OS=Mycobacterium bovis (strain ATCC BAA-935 / AF2122/97) OX=233413 GN=scoA PE=3 SV=1)	ref_gene
N6G92_RS17875	6.24168	2.64194	2.45e-22	7.76e-21	yes	up	holA	DNA polymerase III subunit delta	3912585	3911608	-	COG1466(L:Replication, recombination and repair)	COG1466(DNA polymerase III, delta subunit)	INFORMATION STORAGE AND PROCESSING	K02340	holA	DNA polymerase III subunit delta [EC:2.7.7.7]	map03430(Mismatch repair); map03440(Homologous recombination); map03030(DNA replication)	Genetic Information Processing;Genetic Information Processing;Genetic Information Processing	Replication and repair;Replication and repair;Replication and repair	PF06144.17(DNA_pol3_delta:DNA polymerase III, delta subunit); PF21694.1(DNA_pol3_delta_C:DNA polymerase III delta subunit, C-terminal domain)	GO:0003887(molecular_function:DNA-directed DNA polymerase activity); GO:0009360(cellular_component:DNA polymerase III complex); GO:0006260(biological_process:DNA replication); GO:0003677(molecular_function:DNA binding)	GO:0008152;GO:0005488;GO:0009987;GO:0003824;GO:0032991	WP_003944476.1(MULTISPECIES: DNA polymerase III subunit delta [Rhodococcus] >ERB52018.1 hypothetical protein N806_12610 [Rhodococcus sp. P27] >MBW0284762.1 DNA polymerase III subunit delta [Rhodococcus sp. FH8] >MBW0292106.1 DNA polymerase III subunit delta [Rhodococcus sp. MH15] >MCD2155721.1 DNA polymerase III subunit delta [Rhodococcus cerastii] >MCJ0898378.1 DNA polymerase III subunit delta […	sp|P71730|HOLA_MYCTU(Probable DNA polymerase III subunit delta OS=Mycobacterium tuberculosis (strain ATCC 25618 / H37Rv) OX=83332 GN=holA PE=1 SV=4)	ref_gene
N6G92_RS04115	4.71131	2.23613	2.98e-22	9.37e-21	yes	up	N6G92_RS04115	UvrD-helicase domain-containing protein	896303	899620	+	COG1074(L:Replication, recombination and repair)	COG1074(ATP-dependent exoDNAse (exonuclease V) beta subunit (contains helicase and exonuclease domains))	INFORMATION STORAGE AND PROCESSING	K03582	recB	exodeoxyribonuclease V beta subunit [EC:3.1.11.5]	map03440(Homologous recombination)	Genetic Information Processing	Replication and repair	PF00580.25(UvrD-helicase:UvrD/REP helicase N-terminal domain); PF13361.10(UvrD_C:UvrD-like helicase C-terminal domain); PF13245.10(AAA_19:AAA domain); PF13604.10(AAA_30:AAA domain); PF13538.10(UvrD_C_2:UvrD-like helicase C-terminal domain); PF12705.11(PDDEXK_1:PD-(D/E)XK nuclease superfamily)	GO:0000724(biological_process:double-strand break repair via homologous recombination); GO:0000287(molecular_function:magnesium ion binding); GO:0008854(molecular_function:exodeoxyribonuclease V activity); GO:0003677(molecular_function:DNA binding); GO:0003678(molecular_function:DNA helicase activity); GO:0005524(molecular_function:ATP binding)	GO:0005488;GO:0140657;GO:0009987;GO:0003824;GO:0008152;GO:0050896	WP_261257447.1(UvrD-helicase domain-containing protein [Rhodococcus qingshengii] >UXF68232.1 UvrD-helicase domain-containing protein [Rhodococcus qingshengii])	sp|A0QS29|RECB_MYCS2(RecBCD enzyme subunit RecB OS=Mycolicibacterium smegmatis (strain ATCC 700084 / mc(2)155) OX=246196 GN=recB PE=3 SV=1)	ref_gene
N6G92_RS21840	4.31712	2.11007	3.08e-22	9.63e-21	yes	up	N6G92_RS21840	NAD(P)/FAD-dependent oxidoreductase	4775651	4776673	+	COG0492(O:Posttranslational modification, protein turnover, chaperones)	COG0492(Thioredoxin reductase)	CELLULAR PROCESSES AND SIGNALING							PF07992.18(Pyr_redox_2:Pyridine nucleotide-disulphide oxidoreductase); PF00890.28(FAD_binding_2:FAD binding domain); PF13738.10(Pyr_redox_3:Pyridine nucleotide-disulphide oxidoreductase); PF01266.28(DAO:FAD dependent oxidoreductase); PF03486.18(HI0933_like:HI0933-like protein); PF13450.10(NAD_binding_8:NAD(P)-binding Rossmann-like domain)			WP_261254889.1(NAD(P)/FAD-dependent oxidoreductase [Rhodococcus qingshengii] >UXF66009.1 NAD(P)/FAD-dependent oxidoreductase [Rhodococcus qingshengii])	sp|A0A1U9YHZ1|VERT_CLORO(Thioredoxin reductase verT OS=Clonostachys rogersoniana OX=122658 GN=verT PE=2 SV=1)	ref_gene
N6G92_RS19830	0.139659	-2.84002	4.78e-22	1.49e-20	yes	down	N6G92_RS19830	lytic murein transglycosylase	4357663	4358526	+	COG2951(M:Cell wall/membrane/envelope biogenesis)	COG2951(Membrane-bound lytic murein transglycosylase B)	CELLULAR PROCESSES AND SIGNALING							PF13406.10(SLT_2:Transglycosylase SLT domain)			WP_003945171.1(MULTISPECIES: lytic murein transglycosylase [Rhodococcus] >ERB51442.1 lytic transglycosylase [Rhodococcus sp. P27] >MBP2524080.1 membrane-bound lytic murein transglycosylase B [Rhodococcus sp. PvP104] >MBT9297309.1 lytic murein transglycosylase [Rhodococcus sp. GOMB7] >MBW0282777.1 murein transglycosylase [Rhodococcus sp. FH8] >MBW0291904.1 murein transglycosylase [Rhodococcus sp. …		ref_gene							GH23	lysozyme type G (EC 3.2.1.17); peptidoglycan lyase (EC 4.2.2.n1) also known in the literature as peptidoglycan lytic transglycosylase; chitinase (EC 3.2.1.14)	GH	Glycoside Hydrolases
N6G92_RS29400	4.67953	2.22636	8.87e-22	2.75e-20	yes	up	trxB	thioredoxin-disulfide reductase	6361227	6362234	+	COG0492(O:Posttranslational modification, protein turnover, chaperones)	COG0492(Thioredoxin reductase)	CELLULAR PROCESSES AND SIGNALING	K00384	trxB	thioredoxin reductase (NADPH) [EC:1.8.1.9]	map00450(Selenocompound metabolism)	Metabolism	Metabolism of other amino acids	PF07992.18(Pyr_redox_2:Pyridine nucleotide-disulphide oxidoreductase); PF13738.10(Pyr_redox_3:Pyridine nucleotide-disulphide oxidoreductase); PF00070.31(Pyr_redox:Pyridine nucleotide-disulphide oxidoreductase); PF12831.11(FAD_oxidored:FAD dependent oxidoreductase); PF00890.28(FAD_binding_2:FAD binding domain); PF01946.21(Thi4:Thi4 family); PF13450.10(NAD_binding_8:NAD(P)-binding Rossmann-like dom…	GO:0005737(cellular_component:cytoplasm); GO:0019430(biological_process:removal of superoxide radicals); GO:0004791(molecular_function:thioredoxin-disulfide reductase activity)	GO:0003824;GO:0016209;GO:0009987;GO:0008152;GO:0098754;GO:0110165	WP_003942521.1(MULTISPECIES: thioredoxin-disulfide reductase [Rhodococcus] >MBT2272156.1 thioredoxin-disulfide reductase [Rhodococcus qingshengii] >OCC17330.1 thioredoxin reductase [Prescottella equi] >ANQ71218.1 thioredoxin-disulfide reductase [Rhodococcus sp. 008] >ATI30615.1 thioredoxin-disulfide reductase [Rhodococcus sp. H-CA8f] >AUS35057.1 thioredoxin-disulfide reductase [Rhodococcus qingsh…	sp|O30973|TRXB_MYCSM(Thioredoxin reductase OS=Mycolicibacterium smegmatis OX=1772 GN=trxB PE=3 SV=1)	ref_gene
N6G92_RS20820	6.35879	2.66875	1.04e-21	3.2e-20	yes	up	N6G92_RS20820	siderophore-interacting protein	4570013	4569126	-	COG2375(P:Inorganic ion transport and metabolism)	COG2375(NADPH-dependent ferric siderophore reductase, contains FAD-binding and SIP domains)	METABOLISM							PF04954.17(SIP:Siderophore-interacting protein); PF08021.15(FAD_binding_9:Siderophore-interacting FAD-binding domain)	GO:0016491(molecular_function:oxidoreductase activity)	GO:0003824	WP_042448953.1(siderophore-interacting protein [Rhodococcus qingshengii] >OCC20756.1 siderophore synthetase [Prescottella equi] >QIP41814.1 siderophore-interacting protein [Rhodococcus erythropolis] >MBW4813069.1 siderophore-interacting protein [Rhodococcus qingshengii] >ORC24249.1 siderophore-interacting protein [Rhodococcus qingshengii] >QEM26070.1 siderophore-interacting protein [Rhodococcus q…	sp|Q46871|YQJH_ECOLI(NADPH-dependent ferric-chelate reductase OS=Escherichia coli (strain K12) OX=83333 GN=yqjH PE=1 SV=1)	ref_gene											VFG007224(gb|WP_000064348)	Vibriobactin/Vulnibactin (VF0626)	-	Nutritional/Metabolic factor
N6G92_RS20660	0.181629	-2.46093	1.18e-21	3.62e-20	yes	down	N6G92_RS20660	ribose-phosphate diphosphokinase	4533475	4534455	+	COG0462(F:Nucleotide transport and metabolism)	COG0462(Phosphoribosylpyrophosphate synthetase)	METABOLISM	K00948	prsA	ribose-phosphate pyrophosphokinase [EC:2.7.6.1]	map00030(Pentose phosphate pathway); map00230(Purine metabolism)	Metabolism;Metabolism	Carbohydrate metabolism;Nucleotide metabolism	PF13793.10(Pribosyltran_N:N-terminal domain of ribose phosphate pyrophosphokinase); PF14572.10(Pribosyl_synth:Phosphoribosyl synthetase-associated domain); PF00156.31(Pribosyltran:Phosphoribosyl transferase domain); PF14681.10(UPRTase:Uracil phosphoribosyltransferase)	GO:0005737(cellular_component:cytoplasm); GO:0016301(molecular_function:kinase activity); GO:0016310(biological_process:phosphorylation); GO:0000287(molecular_function:magnesium ion binding); GO:0004749(molecular_function:ribose phosphate diphosphokinase activity); GO:0009165(biological_process:nucleotide biosynthetic process); GO:0006015(biological_process:5-phosphoribose 1-diphosphate biosynthe…	GO:0005488;GO:0110165;GO:0009987;GO:0003824;GO:0008152	WP_003946284.1(MULTISPECIES: ribose-phosphate diphosphokinase [Rhodococcus] >MBP2524324.1 ribose-phosphate pyrophosphokinase [Rhodococcus sp. PvP104] >MBT2271295.1 ribose-phosphate diphosphokinase [Rhodococcus qingshengii] >MBT9297469.1 ribose-phosphate diphosphokinase [Rhodococcus sp. GOMB7] >MBW0282934.1 ribose-phosphate pyrophosphokinase [Rhodococcus sp. FH8] >MBW0289123.1 ribose-phosphate pyr…	sp|P65233|KPRS_MYCBO(Ribose-phosphate pyrophosphokinase OS=Mycobacterium bovis (strain ATCC BAA-935 / AF2122/97) OX=233413 GN=prs PE=3 SV=1)	ref_gene
N6G92_RS10210	0.195494	-2.3548	1.19e-21	3.62e-20	yes	down	N6G92_RS10210	hypothetical protein	2221968	2220730	-													WP_003940713.1(MULTISPECIES: hypothetical protein [Rhodococcus] >MBT2272885.1 primosomal protein [Rhodococcus qingshengii] >MYV28902.1 primosomal protein [Rhodococcus erythropolis] >ANQ72999.1 primosomal protein [Rhodococcus sp. 008] >ARE33657.1 primosomal protein [Rhodococcus sp. BH4] >AZI61493.1 primosomal protein [Rhodococcus sp. NJ-530])		ref_gene
N6G92_RS20915	0.159804	-2.64563	1.21e-21	3.67e-20	yes	down	N6G92_RS20915	amino acid ABC transporter substrate-binding protein/permease	4591474	4592922	+	COG0765(E:Amino acid transport and metabolism)	COG0765(ABC-type amino acid transport system, permease component)	METABOLISM	K10036	glnH	glutamine transport system substrate-binding protein	map02010(ABC transporters)	Environmental Information Processing	Membrane transport	PF00497.24(SBP_bac_3:Bacterial extracellular solute-binding proteins, family 3); PF00528.26(BPD_transp_1:Binding-protein-dependent transport system inner membrane component); PF10613.13(Lig_chan-Glu_bd:Ligated ion channel L-glutamate- and glycine-binding site)	GO:0071705(biological_process:nitrogen compound transport); GO:0043190(cellular_component:ATP-binding cassette (ABC) transporter complex); GO:0015276(molecular_function:ligand-gated ion channel activity)	GO:0005215;GO:0051179;GO:0032991	WP_003946214.1(MULTISPECIES: amino acid ABC transporter substrate-binding protein/permease [Rhodococcus] >MBP2524375.1 polar amino acid transport system substrate-binding protein [Rhodococcus sp. PvP104] >MBT2274381.1 amino acid ABC transporter substrate-binding protein/permease [Rhodococcus qingshengii] >MBW0282986.1 glutamine ABC transporter permease [Rhodococcus sp. FH8] >MBW0289070.1 glutamin…	sp|P0AEQ8|GLNP_ECO57(Glutamine transport system permease protein GlnP OS=Escherichia coli O157:H7 OX=83334 GN=glnP PE=3 SV=1)	ref_gene											VFG043099(gb|WP_001302033)	Peritrichous flagella (VF1154)	-	Motility
sRNA0469	7.12034	2.83195	1.32e-21	4e-20	yes	up
N6G92_RS19565	5.1044	2.35174	1.53e-21	4.59e-20	yes	up	N6G92_RS19565	FAD-linked oxidase C-terminal domain-containing protein	4299802	4298432	-	COG0277(C:Energy production and conversion)	COG0277(FAD/FMN-containing lactate dehydrogenase/glycolate oxidase)	METABOLISM	K00104	glcD	glycolate dehydrogenase FAD-linked subunit [EC:1.1.99.14]	map00630(Glyoxylate and dicarboxylate metabolism)	Metabolism	Carbohydrate metabolism	PF02913.23(FAD-oxidase_C:FAD linked oxidases, C-terminal domain); PF01565.27(FAD_binding_4:FAD binding domain)			WP_215516012.1(MULTISPECIES: FAD-linked oxidase C-terminal domain-containing protein [Rhodococcus] >MBT9297256.1 FAD-binding protein [Rhodococcus sp. GOMB7] >UXF65582.1 FAD-binding protein [Rhodococcus qingshengii])	sp|P94535|GLCD_BACSU(Glycolate oxidase subunit GlcD OS=Bacillus subtilis (strain 168) OX=224308 GN=glcD PE=3 SV=1)	ref_gene							AA7	glucooligosaccharide oxidase (EC 1.1.3.-); chitooligosaccharide oxidase (EC 1.1.3.-); cellooligosaccharide dehydrogenase (EC 1.1.99.-)	AA	Auxiliary Activities
N6G92_RS01260	0.156582	-2.67501	1.79e-21	5.37e-20	yes	down	N6G92_RS01260	glycosyltransferase	287528	286500	-	COG0463(M:Cell wall/membrane/envelope biogenesis)	COG0463(Glycosyltransferase involved in cell wall bisynthesis)	CELLULAR PROCESSES AND SIGNALING	K20534	gtrB	polyisoprenyl-phosphate glycosyltransferase [EC:2.4.-.-]				PF00535.30(Glycos_transf_2:Glycosyl transferase family 2)			WP_223257872.1(MULTISPECIES: glycosyltransferase [Rhodococcus] >MCD2155160.1 glycosyltransferase [Rhodococcus cerastii] >MCW0193974.1 glycosyltransferase [Rhodococcus sp. (in: high G+C Gram-positive bacteria)] >MCC4302224.1 glycosyltransferase [Rhodococcus sp. 3-2] >MCT6732671.1 glycosyltransferase [Rhodococcus qingshengii] >MDF2897606.1 putative glycosyltransferase [Rhodococcus erythropolis])	sp|Q7N3Q6|ARNC_PHOLL(Undecaprenyl-phosphate 4-deoxy-4-formamido-L-arabinose transferase OS=Photorhabdus laumondii subsp. laumondii (strain DSM 15139 / CIP 105565 / TT01) OX=243265 GN=arnC PE=2 SV=1)	ref_gene	ARO:3003578	PmrF is required for the synthesis and transfer of 4-amino-4-deoxy-L-arabinose (Ara4N) to Lipid A, which allows gram-negative bacteria to resist the antimicrobial activity of cationic antimicrobial peptides and antibiotics such as polymyxin. pmrF corresponds to 1 locus in Pseudomonas aeruginosa PAO1 and 1 locus in Pseudomonas aeruginosa LESB58.	peptide antibiotic	antibiotic target alteration	pmr phosphoethanolamine transferase	PmrF	GT2	cellulose synthase (EC 2.4.1.12); chitin synthase (EC 2.4.1.16); dolichyl-phosphate beta-D-mannosyltransferase (EC 2.4.1.83); dolichyl-phosphate beta-glucosyltransferase (EC 2.4.1.117); N-acetylglucosaminyltransferase (EC 2.4.1.-); N-acetylgalactosaminyltransferase (EC 2.4.1.-); hyaluronan synthase (EC 2.4.1.212); chitin oligosaccharide synthase (EC 2.4.1.-); beta-1,3-glucan synthase (EC 2.4.1.34…	GT	Glycosyl Transferases	VFG012939(gb|WP_000703656)	LPS (VF0124)	Required for resistance to host defense and for the intracellular spread, but not for bacterial invasion	Immune modulation
N6G92_RS17195	6.31322	2.65838	2.05e-21	6.09e-20	yes	up	N6G92_RS17195	VOC family protein	3774727	3774335	-	COG0346(Q:Secondary metabolites biosynthesis, transport and catabolism)	COG0346(Catechol 2,3-dioxygenase or related enzyme, vicinal oxygen chelate (VOC) family)	METABOLISM							PF00903.29(Glyoxalase:Glyoxalase/Bleomycin resistance protein/Dioxygenase superfamily); PF12681.11(Glyoxalase_2:Glyoxalase-like domain)			WP_007735439.1(MULTISPECIES: VOC family protein [Rhodococcus] >MCE4165722.1 glyoxalase [Rhodococcus sp. Ni2] >EME15839.1 drug resistance protein [Rhodococcus qingshengii BKS 20-40] >KZL31726.1 glyoxalase [Rhodococcus qingshengii] >MBQ9051803.1 VOC family protein [Rhodococcus sp. (in: high G+C Gram-positive bacteria)] >MCT6733267.1 VOC family protein [Rhodococcus qingshengii])		ref_gene
N6G92_RS01735	5.34278	2.41759	2.2e-21	6.53e-20	yes	up	N6G92_RS01735	ABC transporter ATP-binding protein	377253	379184	+	COG1132(V:Defense mechanisms)	COG1132(ABC-type multidrug transport system, ATPase and permease component)	CELLULAR PROCESSES AND SIGNALING	K18888	efrB	ATP-binding cassette, subfamily B, multidrug efflux pump	map02010(ABC transporters)	Environmental Information Processing	Membrane transport	PF00664.27(ABC_membrane:ABC transporter transmembrane region); PF00005.31(ABC_tran:ABC transporter); PF13401.10(AAA_22:AAA domain); PF00004.33(AAA:ATPase family associated with various cellular activities (AAA)); PF13191.10(AAA_16:AAA ATPase domain)			WP_007731644.1(MULTISPECIES: ABC transporter ATP-binding protein [Rhodococcus] >MCE4162740.1 ATP-binding cassette domain-containing protein [Rhodococcus sp. Ni2] >REK81454.1 ABC transporter ATP-binding protein [Rhodococcus erythropolis] >AUS29969.1 ABC transporter ATP-binding protein [Rhodococcus qingshengii] >AZI59963.1 ABC transporter ATP-binding protein [Rhodococcus sp. NJ-530] >EME20182.1 ABC…	sp|P63398|FATRP_MYCBO(Fatty acid ABC transporter ATP-binding/permease protein OS=Mycobacterium bovis (strain ATCC BAA-935 / AF2122/97) OX=233413 GN=BQ2027_MB1303C PE=3 SV=1)	ref_gene	ARO:3002522	A type III ABC transporter, identified on the novobiocin biosynthetic gene cluster, involved in the transport and resistance of novobiocin.	aminocoumarin antibiotic	antibiotic efflux	ATP-binding cassette (ABC) antibiotic efflux pump	novA					VFG013149(gb|WP_041605303)	LOS (VF0044)	Major immunogen; LOS phosphorylcholine (ChoP) may influence invasion via interaction with PAF receptor and stimulates of inflammatory signals; LPS phase variation is characterized by the spontaneous loss and gain of oligosaccharide structures present in the outer core. the phase variable expression of LPS biosynthesis genes promotes evasion of antigen-specific host immune defences and allow colon…	Immune modulation
N6G92_RS26865	0.218771	-2.19251	3.2e-21	9.45e-20	yes	down	paaI	hydroxyphenylacetyl-CoA thioesterase PaaI	5798352	5798720	+	COG2050(Q:Secondary metabolites biosynthesis, transport and catabolism)	COG2050(Acyl-CoA thioesterase PaaI, contains HGG motif)	METABOLISM	K02614	paaI	acyl-CoA thioesterase [EC:3.1.2.-]	map00360(Phenylalanine metabolism)	Metabolism	Amino acid metabolism	PF03061.26(4HBT:Thioesterase superfamily)	GO:0016289(molecular_function:CoA hydrolase activity)	GO:0003824	WP_046380079.1(MULTISPECIES: hydroxyphenylacetyl-CoA thioesterase PaaI [Rhodococcus] >AKE01014.1 phenylacetic acid degradation protein PaaI [Rhodococcus erythropolis] >MBQ7803567.1 hydroxyphenylacetyl-CoA thioesterase PaaI [Rhodococcus sp. (in: high G+C Gram-positive bacteria)] >MCJ0898141.1 hydroxyphenylacetyl-CoA thioesterase PaaI [Rhodococcus sp. ARC_M13] >MCZ4544320.1 hydroxyphenylacetyl-CoA …	sp|P76084|PAAI_ECOLI(Acyl-coenzyme A thioesterase PaaI OS=Escherichia coli (strain K12) OX=83333 GN=paaI PE=1 SV=1)	ref_gene
N6G92_RS11165	6.95899	2.79888	3.84e-21	1.13e-19	yes	up	N6G92_RS11165	XRE family transcriptional regulator	2423632	2423048	-	COG1396(K:Transcription)	COG1396(Transcriptional regulator, contains XRE-family HTH domain)	INFORMATION STORAGE AND PROCESSING							PF07883.15(Cupin_2:Cupin domain); PF01381.26(HTH_3:Helix-turn-helix); PF13560.10(HTH_31:Helix-turn-helix domain); PF13443.10(HTH_26:Cro/C1-type HTH DNA-binding domain); PF12844.11(HTH_19:Helix-turn-helix domain); PF02311.23(AraC_binding:AraC-like ligand binding domain); PF13413.10(HTH_25:Helix-turn-helix domain)	GO:0009058(biological_process:biosynthetic process); GO:0003677(molecular_function:DNA binding)	GO:0008152;GO:0005488	WP_007731290.1(MULTISPECIES: XRE family transcriptional regulator [Rhodococcus] >MYV29094.1 helix-turn-helix domain-containing protein [Rhodococcus erythropolis] >ALU71653.1 XRE family transcriptional regulator [Rhodococcus erythropolis R138] >ANQ73160.1 XRE family transcriptional regulator [Rhodococcus sp. 008] >ATI33731.1 XRE family transcriptional regulator [Rhodococcus sp. H-CA8f] >AUS31666.1…		ref_gene
N6G92_RS23470	5.55923	2.47488	4.29e-21	1.25e-19	yes	up	N6G92_RS23470	superoxide dismutase	5108321	5108947	+	COG0605(P:Inorganic ion transport and metabolism)	COG0605(Superoxide dismutase)	METABOLISM	K04564		superoxide dismutase, Fe-Mn family [EC:1.15.1.1]	map04146(Peroxisome); map04013(MAPK signaling pathway - fly); map05208(Chemical carcinogenesis - reactive oxygen species); map04068(FoxO signaling pathway); map05016(Huntington disease); map05417(Lipid and atherosclerosis); map04213(Longevity regulating pathway - multiple species); map04212(Longevity regulating pathway - worm); map04211(Longevity regulating pathway)	Cellular Processes;Environmental Information Processing;Human Diseases;Environmental Information Processing;Human Diseases;Human Diseases;Organismal Systems;Organismal Systems;Organismal Systems	Transport and catabolism;Signal transduction;Cancer: overview;Signal transduction;Neurodegenerative disease;Cardiovascular disease;Aging;Aging;Aging	PF02777.22(Sod_Fe_C:Iron/manganese superoxide dismutases, C-terminal domain); PF00081.26(Sod_Fe_N:Iron/manganese superoxide dismutases, alpha-hairpin domain)	GO:0004784(molecular_function:superoxide dismutase activity); GO:0046872(molecular_function:metal ion binding)	GO:0016209;GO:0003824;GO:0005488	WP_030535220.1(MULTISPECIES: superoxide dismutase [Rhodococcus] >MYV25765.1 superoxide dismutase [Rhodococcus erythropolis] >ARE35929.1 superoxide dismutase [Rhodococcus sp. BH4] >KDQ03357.1 superoxide dismutase [Rhodococcus qingshengii] >MBP1049200.1 superoxide dismutase [Rhodococcus qingshengii] >MBT9298022.1 superoxide dismutase [Rhodococcus sp. GOMB7])	sp|Q59519|SODM_MYCFO(Superoxide dismutase [Mn] OS=Mycolicibacterium fortuitum OX=1766 GN=sodA PE=3 SV=2)	ref_gene											VFG009706(gb|WP_011562419)	SodA (VF0304)	Iron-dependent enzyme, important for survival of intracellular pathogens during infection	Stress survival
N6G92_RS18590	4.10307	2.03671	5.02e-21	1.46e-19	yes	up	N6G92_RS18590	ATP-dependent DNA helicase	4068986	4071034	+	COG1199(L:Replication, recombination and repair)	COG1199(Rad3-related DNA helicase DinG)	INFORMATION STORAGE AND PROCESSING	K03722	dinG	ATP-dependent DNA helicase DinG [EC:5.6.2.3]				PF13307.10(Helicase_C_2:Helicase C-terminal domain); PF00270.33(DEAD:DEAD/DEAH box helicase)	GO:0006139(biological_process:nucleobase-containing compound metabolic process); GO:0016818(molecular_function:hydrolase activity, acting on acid anhydrides, in phosphorus-containing anhydrides); GO:0005524(molecular_function:ATP binding); GO:0003676(molecular_function:nucleic acid binding); GO:0004386(molecular_function:helicase activity)	GO:0005488;GO:0140657;GO:0009987;GO:0003824;GO:0008152	WP_118604319.1(MULTISPECIES: ATP-dependent DNA helicase [Rhodococcus erythropolis group] >MCQ4152027.1 ATP-dependent DNA helicase [Rhodococcus qingshengii] >RGP48535.1 ATP-dependent helicase [Rhodococcus erythropolis] >THJ71362.1 ATP-dependent DNA helicase [Rhodococcus qingshengii] >UXF65405.1 ATP-dependent DNA helicase [Rhodococcus qingshengii])	sp|P64315|DING_MYCBO(Probable ATP-dependent helicase DinG homolog OS=Mycobacterium bovis (strain ATCC BAA-935 / AF2122/97) OX=233413 GN=dinG PE=3 SV=1)	ref_gene
N6G92_RS26805	0.227491	-2.13612	5.24e-21	1.52e-19	yes	down	paaK	phenylacetate--CoA ligase PaaK	5788766	5787465	-	COG1541(H:Coenzyme transport and metabolism)	COG1541(Phenylacetate-coenzyme A ligase PaaK, adenylate-forming domain family)	METABOLISM	K01912	paaK	phenylacetate-CoA ligase [EC:6.2.1.30]	map00360(Phenylalanine metabolism); map05111(Biofilm formation - Vibrio cholerae)	Metabolism;Cellular Processes	Amino acid metabolism;Cellular community - prokaryotes	PF14535.10(AMP-binding_C_2:AMP-binding enzyme C-terminal domain); PF00501.32(AMP-binding:AMP-binding enzyme)	GO:0047475(molecular_function:phenylacetate-CoA ligase activity); GO:0010124(biological_process:phenylacetate catabolic process); GO:0000166(molecular_function:nucleotide binding)	GO:0009987;GO:0003824;GO:0008152;GO:0005488	WP_261255419.1(phenylacetate--CoA ligase PaaK [Rhodococcus qingshengii] >UXF66947.1 phenylacetate--CoA ligase [Rhodococcus qingshengii])	sp|Q9L9C1|PAAK_AROEV(Phenylacetate-coenzyme A ligase OS=Aromatoleum evansii OX=59406 GN=paaK PE=1 SV=1)	ref_gene
N6G92_RS06325	5.39716	2.4322	6.92e-21	1.99e-19	yes	up	N6G92_RS06325	ANTAR domain-containing protein	1376947	1376276	-	COG0642(T:Signal transduction mechanisms)	COG0642(Signal transduction histidine kinase)	CELLULAR PROCESSES AND SIGNALING	K07183	nasT	two-component system, response regulator / RNA-binding antiterminator				PF03861.18(ANTAR:ANTAR domain); PF08448.14(PAS_4:PAS fold)	GO:0016310(biological_process:phosphorylation); GO:0016301(molecular_function:kinase activity); GO:0003723(molecular_function:RNA binding)	GO:0009987;GO:0003824;GO:0008152;GO:0005488	WP_042452311.1(MULTISPECIES: ANTAR domain-containing protein [Rhodococcus] >KLN73155.1 histidine kinase [Rhodococcus erythropolis] >KSU71957.1 histidine kinase [Rhodococcus qingshengii] >KZL34740.1 histidine kinase [Rhodococcus qingshengii] >MBQ9054554.1 ANTAR domain-containing protein [Rhodococcus sp. (in: high G+C Gram-positive bacteria)] >MBW4816411.1 ANTAR domain-containing protein [Rhodococc…		ref_gene
N6G92_RS13220	4.89998	2.29278	7.86e-21	2.25e-19	yes	up	N6G92_RS13220	peroxiredoxin	2855144	2854557	-	COG0450(V:Defense mechanisms)	COG0450(Alkyl hydroperoxide reductase subunit AhpC (peroxiredoxin))	CELLULAR PROCESSES AND SIGNALING	K24126	ahpC	lipoyl-dependent peroxiredoxin subunit C [EC:1.11.1.28]				PF00578.25(AhpC-TSA:AhpC/TSA family); PF08534.14(Redoxin:Redoxin)	GO:0016209(molecular_function:antioxidant activity); GO:0004601(molecular_function:peroxidase activity); GO:0016491(molecular_function:oxidoreductase activity)	GO:0016209;GO:0003824	WP_003942119.1(MULTISPECIES: peroxiredoxin [Rhodococcus] >ERB52886.1 alkyl hydroperoxide reductase [Rhodococcus sp. P27] >MCD2157521.1 peroxiredoxin [Rhodococcus cerastii] >MYV29520.1 redoxin domain-containing protein [Rhodococcus erythropolis] >OCC19666.1 alkyl hydroperoxide reductase [Prescottella equi] >AGT92425.1 alkyl hydroperoxide reductase AhpC [Rhodococcus erythropolis CCM2595])	sp|A0R1V9|AHPC_MYCS2(Alkyl hydroperoxide reductase C OS=Mycolicibacterium smegmatis (strain ATCC 700084 / mc(2)155) OX=246196 GN=MSMEG_4891 PE=1 SV=1)	ref_gene											VFG022829(gb|YP_001705132)	AhpC (VF0306)	Alkyl hydroperoxide reductase involved in protecting mycobacteria from the oxidative and nitrosative responses of macrophages	Stress survival
N6G92_RS17960	0.132295	-2.91817	8e-21	2.28e-19	yes	down	ectB	diaminobutyrate--2-oxoglutarate transaminase	3930729	3931991	+	COG0160(E:Amino acid transport and metabolism)	COG0160(Acetylornithine aminotransferase/4-aminobutyrate aminotransferase)	METABOLISM	K00836	ectB	diaminobutyrate-2-oxoglutarate transaminase [EC:2.6.1.76]	map00260(Glycine, serine and threonine metabolism)	Metabolism	Amino acid metabolism	PF00202.25(Aminotran_3:Aminotransferase class-III)	GO:0019491(biological_process:ectoine biosynthetic process); GO:0047307(molecular_function:diaminobutyrate-pyruvate transaminase activity); GO:0045303(molecular_function:diaminobutyrate-2-oxoglutarate transaminase activity); GO:0030170(molecular_function:pyridoxal phosphate binding)	GO:0005488;GO:0009987;GO:0003824;GO:0008152	WP_007731008.1(MULTISPECIES: diaminobutyrate--2-oxoglutarate transaminase [Rhodococcus] >MBT2272613.1 diaminobutyrate--2-oxoglutarate transaminase [Rhodococcus qingshengii] >MYV28204.1 diaminobutyrate--2-oxoglutarate transaminase [Rhodococcus erythropolis] >OCC17577.1 diaminobutyrate--2-oxoglutarate transaminase [Prescottella equi] >ANQ74458.1 diaminobutyrate--2-oxoglutarate transaminase [Rhodoco…	sp|Q5YW77|ECTB_NOCFA(Diaminobutyrate--2-oxoglutarate transaminase OS=Nocardia farcinica (strain IFM 10152) OX=247156 GN=ectB PE=3 SV=1)	ref_gene											VFG044201(gb|WP_011267793)	Achromobactin biosynthesis and transport (VF0922)	-	Nutritional/Metabolic factor
N6G92_RS23150	0.184073	-2.44165	9.84e-21	2.79e-19	yes	down	pstA	phosphate ABC transporter permease PstA	5047736	5046828	-	COG0581(P:Inorganic ion transport and metabolism)	COG0581(ABC-type phosphate transport system, permease component)	METABOLISM	K02038	pstA	phosphate transport system permease protein	map02010(ABC transporters)	Environmental Information Processing	Membrane transport	PF00528.26(BPD_transp_1:Binding-protein-dependent transport system inner membrane component)	GO:0035435(biological_process:phosphate ion transmembrane transport); GO:0005315(molecular_function:inorganic phosphate transmembrane transporter activity); GO:0005886(cellular_component:plasma membrane)	GO:0051179;GO:0005215;GO:0110165;GO:0009987	WP_003940100.1(MULTISPECIES: phosphate ABC transporter permease PstA [Rhodococcus] >ERB50514.1 phosphate ABC transporter permease [Rhodococcus sp. P27] >MBT2275934.1 phosphate ABC transporter permease PstA [Rhodococcus qingshengii] >MCD2152913.1 phosphate ABC transporter permease PstA [Rhodococcus cerastii] >MYV25828.1 phosphate ABC transporter permease PstA [Rhodococcus erythropolis] >OCC20363.1…	sp|Q50097|PSTA_MYCLE(Phosphate transport system permease protein PstA OS=Mycobacterium leprae (strain TN) OX=272631 GN=pstA PE=3 SV=1)	ref_gene
N6G92_RS19335	4.07743	2.02766	1.17e-20	3.31e-19	yes	up	N6G92_RS19335	universal stress protein	4234493	4233573	-	COG0589(T:Signal transduction mechanisms)	COG0589(Nucleotide-binding universal stress protein, UspA family)	CELLULAR PROCESSES AND SIGNALING							PF00582.30(Usp:Universal stress protein family)			WP_003940649.1(MULTISPECIES: universal stress protein [Rhodococcus] >MYV31757.1 universal stress protein [Rhodococcus erythropolis] >AGT93608.1 hypothetical protein O5Y_18885 [Rhodococcus erythropolis CCM2595] >ALU70121.1 universal stress protein [Rhodococcus erythropolis R138] >ATI32343.1 universal stress protein [Rhodococcus sp. H-CA8f] >AUS33149.1 universal stress protein [Rhodococcus qingshen…	sp|P9WLB4|Y2319_MYCTO(Universal stress protein MT2382 OS=Mycobacterium tuberculosis (strain CDC 1551 / Oshkosh) OX=83331 GN=MT2382 PE=3 SV=1)	ref_gene
N6G92_RS06705	4.24624	2.08619	1.66e-20	4.66e-19	yes	up	dnaK	molecular chaperone DnaK	1463051	1464904	+	COG0443(O:Posttranslational modification, protein turnover, chaperones)	COG0443(Molecular chaperone DnaK (HSP70))	CELLULAR PROCESSES AND SIGNALING	K04043	dnaK	molecular chaperone DnaK	map03018(RNA degradation); map05152(Tuberculosis); map04212(Longevity regulating pathway - worm)	Genetic Information Processing;Human Diseases;Organismal Systems	Folding, sorting and degradation;Infectious disease: bacterial;Aging	PF00012.24(HSP70:Hsp70 protein); PF06723.17(MreB_Mbl:MreB/Mbl protein)	GO:0140662(deleted:old GO); GO:0005524(molecular_function:ATP binding); GO:0051082(molecular_function:unfolded protein binding)	GO:0005488;GO:0140657;GO:0044183	WP_019749384.1(MULTISPECIES: molecular chaperone DnaK [Rhodococcus] >C0ZT86.1 RecName: Full=Chaperone protein DnaK; AltName: Full=HSP70; AltName: Full=Heat shock 70 kDa protein; AltName: Full=Heat shock protein 70 [Rhodococcus erythropolis PR4] >ERB54350.1 molecular chaperone DnaK [Rhodococcus sp. P27] >MCD2153629.1 molecular chaperone DnaK [Rhodococcus cerastii] >AGT91141.1 molecular chaperone D…	sp|C0ZT86|DNAK_RHOE4(Chaperone protein DnaK OS=Rhodococcus erythropolis (strain PR4 / NBRC 100887) OX=234621 GN=dnaK PE=3 SV=1)	ref_gene											VFG043573(gb|NP_219906)	Adherence; porin (VF0713)	-	Adherence
sRNA0303	6.78501	2.76235	2.16e-20	6.03e-19	yes	up
N6G92_RS18425	4.67284	2.2243	2.84e-20	7.92e-19	yes	up	N6G92_RS18425	NADPH-dependent 2%2C4-dienoyl-CoA reductase	4032800	4034830	+	COG0493(E:Amino acid transport and metabolism); COG0493(R:General function prediction only)	COG0493(NADPH-dependent glutamate synthase beta chain or related oxidoreductase); COG0493(NADPH-dependent glutamate synthase beta chain or related oxidoreductase)	METABOLISM;POORLY CHARACTERIZED	K00219	fadH	2,4-dienoyl-CoA reductase (NADPH2) [EC:1.3.1.34]				PF00724.24(Oxidored_FMN:NADH:flavin oxidoreductase / NADH oxidase family); PF07992.18(Pyr_redox_2:Pyridine nucleotide-disulphide oxidoreductase); PF13450.10(NAD_binding_8:NAD(P)-binding Rossmann-like domain); PF00070.31(Pyr_redox:Pyridine nucleotide-disulphide oxidoreductase); PF01266.28(DAO:FAD dependent oxidoreductase); PF01593.28(Amino_oxidase:Flavin containing amine oxidoreductase); PF12831.1…	GO:0008670(molecular_function:2,4-dienoyl-CoA reductase (NADPH) activity); GO:0010181(molecular_function:FMN binding); GO:0016491(molecular_function:oxidoreductase activity)	GO:0003824;GO:0005488	WP_261254302.1(NADPH-dependent 2,4-dienoyl-CoA reductase [Rhodococcus qingshengii] >UXF65379.1 NADPH-dependent 2,4-dienoyl-CoA reductase [Rhodococcus qingshengii])	sp|P42593|FADH_ECOLI(2,4-dienoyl-CoA reductase [(2E)-enoyl-CoA-producing] OS=Escherichia coli (strain K12) OX=83333 GN=fadH PE=1 SV=3)	ref_gene
N6G92_RS14790	5.42732	2.44024	2.9e-20	8.06e-19	yes	up	N6G92_RS14790	hypothetical protein	3198866	3199648	+													WP_003944809.1(MULTISPECIES: hypothetical protein [Rhodococcus] >MBP2523028.1 hypothetical protein [Rhodococcus sp. PvP104] >MBT2270324.1 hypothetical protein [Rhodococcus qingshengii] >MBT9296315.1 hypothetical protein [Rhodococcus sp. GOMB7] >MBW0288189.1 hypothetical protein [Rhodococcus sp. FH8] >MBW0290155.1 hypothetical protein [Rhodococcus sp. MH15] >MCE4165293.1 hypothetical protein [Rhod…		ref_gene
N6G92_RS08515	4.39786	2.1368	3.29e-20	9.08e-19	yes	up	htpX	zinc metalloprotease HtpX	1823546	1824409	+	COG0501(O:Posttranslational modification, protein turnover, chaperones)	COG0501(Zn-dependent protease with chaperone function)	CELLULAR PROCESSES AND SIGNALING	K03799	htpX	heat shock protein HtpX [EC:3.4.24.-]				PF01435.22(Peptidase_M48:Peptidase family M48)	GO:0006508(biological_process:proteolysis); GO:0004222(molecular_function:metalloendopeptidase activity); GO:0008270(molecular_function:zinc ion binding); GO:0005886(cellular_component:plasma membrane)	GO:0110165;GO:0003824;GO:0008152;GO:0005488	AGT91505.1(heat shock protein HtpX [Rhodococcus erythropolis CCM2595] >EQM30871.1 protease [Rhodococcus erythropolis DN1] >MCS4255454.1 heat shock protein HtpX [Rhodococcus erythropolis] >BAH32418.1 putative protease HtpX [Rhodococcus erythropolis PR4] >MCW2429412.1 heat shock protein HtpX [Rhodococcus erythropolis])	sp|Q5YPB8|HTPX_NOCFA(Protease HtpX homolog OS=Nocardia farcinica (strain IFM 10152) OX=247156 GN=htpX PE=3 SV=1)	ref_gene
N6G92_RS20725	0.125393	-2.99547	3.52e-20	9.66e-19	yes	down	N6G92_RS20725	50S ribosomal protein L25/general stress protein Ctc	4549068	4549676	+	COG1825(J:Translation, ribosomal structure and biogenesis)	COG1825(Ribosomal protein L25 (general stress protein Ctc))	INFORMATION STORAGE AND PROCESSING	K02897	rplY	large subunit ribosomal protein L25	map03010(Ribosome)	Genetic Information Processing	Translation	PF01386.23(Ribosomal_L25p:Ribosomal L25p family); PF14693.10(Ribosomal_TL5_C:Ribosomal protein TL5, C-terminal domain)	GO:0003735(molecular_function:structural constituent of ribosome); GO:0008097(molecular_function:5S rRNA binding); GO:1990904(cellular_component:ribonucleoprotein complex); GO:0006412(biological_process:translation); GO:0005840(cellular_component:ribosome)	GO:0005488;GO:0005198;GO:0110165;GO:0009987;GO:0008152;GO:0032991	WP_003946242.1(MULTISPECIES: 50S ribosomal protein L25/general stress protein Ctc [Rhodococcus] >MBT2273431.1 50S ribosomal protein L25/general stress protein Ctc [Rhodococcus qingshengii] >MYV26296.1 50S ribosomal protein L25/general stress protein Ctc [Rhodococcus erythropolis] >OCC20772.1 50S ribosomal protein L25 [Prescottella equi] >ANQ69729.1 50S ribosomal protein L25/general stress protein…	sp|C1A348|RL25_RHOE4(Large ribosomal subunit protein bL25 OS=Rhodococcus erythropolis (strain PR4 / NBRC 100887) OX=234621 GN=rplY PE=3 SV=1)	ref_gene
N6G92_RS16970	0.200734	-2.31664	3.56e-20	9.74e-19	yes	down	N6G92_RS16970	C40 family peptidase	3732003	3731446	-	COG0791(M:Cell wall/membrane/envelope biogenesis)	COG0791(Cell wall-associated hydrolase, NlpC_P60 family)	CELLULAR PROCESSES AND SIGNALING	K21471	cwlO	peptidoglycan DL-endopeptidase CwlO [EC:3.4.-.-]				PF00877.23(NLPC_P60:NlpC/P60 family)	GO:0016787(molecular_function:hydrolase activity)	GO:0003824	WP_003941754.1(MULTISPECIES: C40 family peptidase [Rhodococcus] >MBP2523471.1 cell wall-associated NlpC family hydrolase [Rhodococcus sp. PvP104] >MBT2275620.1 C40 family peptidase [Rhodococcus qingshengii] >MBT9296758.1 C40 family peptidase [Rhodococcus sp. GOMB7] >MBW0284585.1 hydrolase [Rhodococcus sp. FH8] >MBW0289523.1 hydrolase [Rhodococcus sp. MH15] >MCJ0946917.1 C40 family peptidase [Rhod…	sp|Q8NNK6|Y2188_CORGL(Probable endopeptidase Cgl2188 OS=Corynebacterium glutamicum (strain ATCC 13032 / DSM 20300 / BCRC 11384 / JCM 1318 / LMG 3730 / NCIMB 10025) OX=196627 GN=Cgl2188 PE=3 SV=1)	ref_gene											VFG019355(gb|WP_012581841)	P60 (VF0068)	Murein hydrolase activity required for normal septum formation and essential for cell viability; may play a role in intestinal invasion and in vivo survival	Invasion
N6G92_RS22125	0.228489	-2.12981	4.11e-20	1.12e-18	yes	down	glpK	glycerol kinase GlpK	4834136	4832628	-	COG0554(C:Energy production and conversion)	COG0554(Glycerol kinase)	METABOLISM	K00864	glpK	glycerol kinase [EC:2.7.1.30]	map04626(Plant-pathogen interaction); map00561(Glycerolipid metabolism); map03320(PPAR signaling pathway)	Organismal Systems;Metabolism;Organismal Systems	Environmental adaptation;Lipid metabolism;Endocrine system	PF00370.25(FGGY_N:FGGY family of carbohydrate kinases, N-terminal domain); PF02782.20(FGGY_C:FGGY family of carbohydrate kinases, C-terminal domain); PF01869.24(BcrAD_BadFG:BadF/BadG/BcrA/BcrD ATPase family)	GO:0004370(molecular_function:glycerol kinase activity); GO:0019563(biological_process:glycerol catabolic process); GO:0016310(biological_process:phosphorylation); GO:0005524(molecular_function:ATP binding); GO:0006072(biological_process:glycerol-3-phosphate metabolic process)	GO:0005488;GO:0003824;GO:0008152;GO:0009987	WP_003939742.1(MULTISPECIES: glycerol kinase GlpK [Rhodococcus] >OCC20543.1 glycerol kinase [Prescottella equi] >ARE35675.1 glycerol kinase [Rhodococcus sp. BH4] >EEN89641.1 glycerol kinase [Rhodococcus erythropolis SK121] >KDQ03871.1 glycerol kinase [Rhodococcus qingshengii] >KPH15731.1 glycerol kinase [Rhodococcus sp. ADH])	sp|A4FNR2|GLPK_SACEN(Glycerol kinase OS=Saccharopolyspora erythraea (strain ATCC 11635 / DSM 40517 / JCM 4748 / NBRC 13426 / NCIMB 8594 / NRRL 2338) OX=405948 GN=glpK PE=3 SV=1)	ref_gene
N6G92_RS12765	8.32277	3.05706	4.74e-20	1.28e-18	yes	up	N6G92_RS12765	phosphopantetheine-binding protein	2753160	2753390	+	COG3433(I:Lipid transport and metabolism); COG3433(Q:Secondary metabolites biosynthesis, transport and catabolism)	COG3433(Acyl carrier protein/domain); COG3433(Acyl carrier protein/domain)	METABOLISM;METABOLISM							PF00550.29(PP-binding:Phosphopantetheine attachment site)	GO:0008908(molecular_function:isochorismatase activity)	GO:0003824	WP_003942230.1(MULTISPECIES: phosphopantetheine-binding protein [Rhodococcus] >ERB53080.1 isochorismatase [Rhodococcus sp. P27] >MBT2274463.1 isochorismatase [Rhodococcus qingshengii] >MCD2157321.1 phosphopantetheine-binding protein [Rhodococcus cerastii] >MYV29609.1 isochorismatase [Rhodococcus erythropolis] >OCC19595.1 isochorismatase [Prescottella equi])	sp|P45743|DHBB_BACSU(Isochorismatase OS=Bacillus subtilis (strain 168) OX=224308 GN=dhbB PE=1 SV=1)	ref_gene											VFG050032(gb|NP_391077)	Bacillibactin (VF0586)	Disruption of the siderophore bacillibactin production drastically reduces the ability of B. cereus to utilize ferritin for growth and results in attenuated bacterial virulence in insects.	Nutritional/Metabolic factor
N6G92_RS02975	4.40064	2.13771	4.75e-20	1.28e-18	yes	up	N6G92_RS02975	class I SAM-dependent methyltransferase	648569	649243	+	COG2227(H:Coenzyme transport and metabolism)	COG2227(2-polyprenyl-3-methyl-5-hydroxy-6-metoxy-1,4-benzoquinol methylase)	METABOLISM							PF13649.10(Methyltransf_25:Methyltransferase domain); PF08241.16(Methyltransf_11:Methyltransferase domain); PF13489.10(Methyltransf_23:Methyltransferase domain); PF08242.16(Methyltransf_12:Methyltransferase domain); PF13847.10(Methyltransf_31:Methyltransferase domain); PF05724.15(TPMT:Thiopurine S-methyltransferase (TPMT)); PF03848.18(TehB:Tellurite resistance protein TehB); PF05175.18(MTS:Methyl…	GO:0008757(molecular_function:S-adenosylmethionine-dependent methyltransferase activity); GO:0032259(biological_process:methylation)	GO:0003824;GO:0008152	WP_007727092.1(MULTISPECIES: class I SAM-dependent methyltransferase [Rhodococcus] >OCC18477.1 methyltransferase [Prescottella equi] >AUS35124.1 class I SAM-dependent methyltransferase [Rhodococcus qingshengii] >EME25145.1 methyltransferase [Rhodococcus qingshengii BKS 20-40] >MBH5141370.1 class I SAM-dependent methyltransferase [Rhodococcus erythropolis] >MBW0287406.1 methyltransferase [Rhodococ…	sp|P9WK02|Y089_MYCTO(Uncharacterized methyltransferase MT0098 OS=Mycobacterium tuberculosis (strain CDC 1551 / Oshkosh) OX=83331 GN=MT0098 PE=3 SV=1)	ref_gene
N6G92_RS13305	7.65039	2.93553	4.8e-20	1.29e-18	yes	up	N6G92_RS13305	DUF3039 domain-containing protein	2875379	2875615	+										PF11238.12(DUF3039:Protein of unknown function (DUF3039))			WP_153211173.1(MULTISPECIES: DUF3039 domain-containing protein [Rhodococcus])		ref_gene
N6G92_RS27955	4.30374	2.10559	4.95e-20	1.33e-18	yes	up	N6G92_RS27955	catalase	6044050	6041882	-	COG0753(P:Inorganic ion transport and metabolism)	COG0753(Catalase)	METABOLISM	K03781	katE	catalase [EC:1.11.1.6]	map00630(Glyoxylate and dicarboxylate metabolism); map04016(MAPK signaling pathway - plant); map04011(MAPK signaling pathway - yeast); map05208(Chemical carcinogenesis - reactive oxygen species); map04068(FoxO signaling pathway); map05014(Amyotrophic lateral sclerosis); map04146(Peroxisome); map04213(Longevity regulating pathway - multiple species); map04212(Longevity regulating pathway - worm); …	Metabolism;Environmental Information Processing;Environmental Information Processing;Human Diseases;Environmental Information Processing;Human Diseases;Cellular Processes;Organismal Systems;Organismal Systems;Organismal Systems;Human Diseases;Metabolism	Carbohydrate metabolism;Signal transduction;Signal transduction;Cancer: overview;Signal transduction;Neurodegenerative disease;Transport and catabolism;Aging;Aging;Aging;Neurodegenerative disease;Amino acid metabolism	PF00199.23(Catalase:Catalase); PF18011.5(Catalase_C:C-terminal domain found in long catalases); PF06628.16(Catalase-rel:Catalase-related immune-responsive)	GO:0046872(molecular_function:metal ion binding); GO:0042744(biological_process:hydrogen peroxide catabolic process); GO:0006979(biological_process:response to oxidative stress); GO:0020037(molecular_function:heme binding); GO:0004096(molecular_function:catalase activity)	GO:0005488;GO:0016209;GO:0009987;GO:0003824;GO:0008152;GO:0050896	WP_003943216.1(MULTISPECIES: catalase [Rhodococcus] >MBT2273111.1 catalase [Rhodococcus qingshengii] >ANQ70993.1 catalase HPII [Rhodococcus sp. 008] >AUS34826.1 catalase HPII [Rhodococcus qingshengii] >EEN87354.1 catalase [Rhodococcus erythropolis SK121] >KDQ02794.1 catalase [Rhodococcus qingshengii])	sp|Q9I1W8|CATE_PSEAE(Catalase HPII OS=Pseudomonas aeruginosa (strain ATCC 15692 / DSM 22644 / CIP 104116 / JCM 14847 / LMG 12228 / 1C / PRS 101 / PAO1) OX=208964 GN=katE PE=3 SV=1)	ref_gene											VFG037032(gb|WP_003689973)	KatA (VF0454)	Detoxifies H2O2; Protects against ROS (Reactive oxygen species), a family of chemical that are oxidized version of molecular oxygen, including hydrogen peroxide, superoxide and hydroxyl radicals	Stress survival
sRNA0409	0.127842	-2.96756	7.07e-20	1.88e-18	yes	down
N6G92_RS18750	4.56223	2.18974	1.03e-19	2.72e-18	yes	up	prmC	peptide chain release factor N(5)-glutamine methyltransferase	4107805	4106873	-	COG2890(J:Translation, ribosomal structure and biogenesis)	COG2890(Methylase of polypeptide chain release factors)	INFORMATION STORAGE AND PROCESSING	K02493	hemK	release factor glutamine methyltransferase [EC:2.1.1.297]				PF17827.5(PrmC_N:PrmC N-terminal domain); PF05175.18(MTS:Methyltransferase small domain); PF13649.10(Methyltransf_25:Methyltransferase domain); PF13847.10(Methyltransf_31:Methyltransferase domain); PF06325.17(PrmA:Ribosomal protein L11 methyltransferase (PrmA)); PF03602.19(Cons_hypoth95:Conserved hypothetical protein 95); PF01170.22(UPF0020:Putative RNA methylase family UPF0020); PF08242.16(Methy…	GO:0019538(biological_process:protein metabolic process); GO:0036009(molecular_function:protein-glutamine N-methyltransferase activity); GO:0043412(biological_process:macromolecule modification); GO:0102559(molecular_function:protein-(glutamine-N5) methyltransferase activity); GO:0003676(molecular_function:nucleic acid binding); GO:0032259(biological_process:methylation)	GO:0005488;GO:0003824;GO:0008152	WP_054186744.1(MULTISPECIES: peptide chain release factor N(5)-glutamine methyltransferase [Rhodococcus] >MBP2523862.1 release factor glutamine methyltransferase [Rhodococcus sp. PvP104] >MBW0286372.1 protein-(glutamine-N5) methyltransferase, release factor-specific [Rhodococcus sp. FH8] >MBW0288938.1 protein-(glutamine-N5) methyltransferase, release factor-specific [Rhodococcus sp. MH15] >MYV314…	sp|A0R213|PRMC_MYCS2(Release factor glutamine methyltransferase OS=Mycolicibacterium smegmatis (strain ATCC 700084 / mc(2)155) OX=246196 GN=prmC PE=3 SV=1)	ref_gene
N6G92_RS08675	3.86303	1.94973	1.09e-19	2.89e-18	yes	up	N6G92_RS08675	hypothetical protein	1854642	1854842	+											GO:0016020(cellular_component:membrane)	GO:0110165	WP_003941897.1(MULTISPECIES: hypothetical protein [Rhodococcus] >ERB54046.1 membrane protein [Rhodococcus sp. P27] >MBT2270406.1 hypothetical protein [Rhodococcus qingshengii] >MCD2156717.1 hypothetical protein [Rhodococcus cerastii] >MYV27212.1 hypothetical protein [Rhodococcus erythropolis] >OCC18734.1 hypothetical protein AS590_04445 [Prescottella equi])		ref_gene
N6G92_RS26950	5.95009	2.57291	1.16e-19	3.04e-18	yes	up	N6G92_RS26950	DUF5691 domain-containing protein	5821952	5820468	-										PF18944.4(DUF5691:Family of unknown function (DUF5691))			WP_261255481.1(DUF5691 domain-containing protein [Rhodococcus qingshengii] >UXF66974.1 DUF5691 domain-containing protein [Rhodococcus qingshengii])		ref_gene
N6G92_RS06715	4.13496	2.04787	1.77e-19	4.64e-18	yes	up	dnaJ	molecular chaperone DnaJ	1465520	1466692	+	COG0484(O:Posttranslational modification, protein turnover, chaperones)	COG0484(DnaJ-class molecular chaperone with C-terminal Zn finger domain)	CELLULAR PROCESSES AND SIGNALING	K03686	dnaJ	molecular chaperone DnaJ				PF01556.22(DnaJ_C:DnaJ C terminal domain); PF00226.35(DnaJ:DnaJ domain); PF00684.23(DnaJ_CXXCXGXG:DnaJ central domain); PF15777.9(Anti-TRAP:Tryptophan RNA-binding attenuator protein inhibitory protein); PF17302.6(DUF5351:Family of unknown function (DUF5351))	GO:0005737(cellular_component:cytoplasm); GO:0006457(biological_process:protein folding); GO:0031072(molecular_function:heat shock protein binding); GO:0051082(molecular_function:unfolded protein binding); GO:0006260(biological_process:DNA replication); GO:0008270(molecular_function:zinc ion binding); GO:0009408(biological_process:response to heat); GO:0005524(molecular_function:ATP binding)	GO:0005488;GO:0110165;GO:0009987;GO:0008152;GO:0050896	WP_003944329.1(MULTISPECIES: molecular chaperone DnaJ [Rhodococcus] >MBP2521312.1 molecular chaperone DnaJ [Rhodococcus sp. PvP104] >MBT9294708.1 molecular chaperone DnaJ [Rhodococcus sp. GOMB7] >MBW0285117.1 molecular chaperone DnaJ [Rhodococcus sp. FH8] >MBW0289898.1 molecular chaperone DnaJ [Rhodococcus sp. MH15] >MYV26830.1 molecular chaperone DnaJ [Rhodococcus erythropolis] >NHE66984.1 molec…	sp|Q5YNI2|DNAJ2_NOCFA(Chaperone protein DnaJ 2 OS=Nocardia farcinica (strain IFM 10152) OX=247156 GN=dnaJ2 PE=3 SV=1)	ref_gene											VFG015291(gb|WP_011268967)	P. syringae TTSS effectors (VF0911)	-	Effector delivery system
N6G92_RS08420	0.19516	-2.35727	1.88e-19	4.91e-18	yes	down	N6G92_RS08420	inorganic phosphate transporter	1805784	1804585	-	COG0306(P:Inorganic ion transport and metabolism)	COG0306(Phosphate/sulfate permease)	METABOLISM	K03306		inorganic phosphate transporter, PiT family				PF01384.24(PHO4:Phosphate transporter family)	GO:0006817(biological_process:phosphate ion transport); GO:0016020(cellular_component:membrane); GO:0005315(molecular_function:inorganic phosphate transmembrane transporter activity)	GO:0005215;GO:0051179;GO:0110165	WP_007728486.1(MULTISPECIES: inorganic phosphate transporter [Rhodococcus] >KLN73497.1 inorganic phosphate transporter [Rhodococcus erythropolis] >MBP2521665.1 PiT family inorganic phosphate transporter [Rhodococcus sp. PvP104] >MBT9295043.1 inorganic phosphate transporter [Rhodococcus sp. GOMB7] >MYV27165.1 inorganic phosphate transporter [Rhodococcus erythropolis] >NHE68284.1 inorganic phosphat…	sp|P59950|PIT_MYCBO(Probable low-affinity inorganic phosphate transporter OS=Mycobacterium bovis (strain ATCC BAA-935 / AF2122/97) OX=233413 GN=pit PE=3 SV=1)	ref_gene
N6G92_RS20190	0.22977	-2.12174	1.91e-19	4.95e-18	yes	down	N6G92_RS20190	site-specific DNA-methyltransferase	4429134	4427350	-	COG2189(L:Replication, recombination and repair)	COG2189(Adenine specific DNA methylase Mod)	INFORMATION STORAGE AND PROCESSING	K07316	mod	adenine-specific DNA-methyltransferase [EC:2.1.1.72]				PF01555.22(N6_N4_Mtase:DNA methylase); PF18273.5(T3RM_EcoP15I_C:Type III R-M EcoP15I C-terminal domain)			WP_261254694.1(site-specific DNA-methyltransferase [Rhodococcus qingshengii] >UXF65697.1 site-specific DNA-methyltransferase [Rhodococcus qingshengii])	sp|P40814|T3MO_SALTY(Type III restriction-modification enzyme StyLTI Mod subunit OS=Salmonella typhimurium (strain LT2 / SGSC1412 / ATCC 700720) OX=99287 GN=mod PE=1 SV=2)	ref_gene
novel0053	34.8894	5.12472	2.31e-19	5.97e-18	yes	up	-	Uncharacterised protein [Mycobacteroides abscessus subsp. abscessus]	2818179	2817979	-	COG0468(L:Replication, recombination and repair)	COG0468(RecA/RadA recombinase)	INFORMATION STORAGE AND PROCESSING	K03553	recA	recombination protein RecA	map03440(Homologous recombination)	Genetic Information Processing	Replication and repair		GO:0006310(biological_process:DNA recombination); GO:0005737(cellular_component:cytoplasm); GO:0009432(biological_process:SOS response); GO:0006281(biological_process:DNA repair); GO:0003697(molecular_function:single-stranded DNA binding); GO:0140664(deleted:old GO); GO:0016887(molecular_function:ATPase activity); GO:0003684(molecular_function:damaged DNA binding); GO:0005524(molecular_function:A…	GO:0005488;GO:0140299;GO:0140657;GO:0110165;GO:0009987;GO:0003824;GO:0008152;GO:0050896	KJF22313.1(Recombinase A [Rhodococcus sp. AD45] >PVX66076.1 recombination protein RecA [Rhodococcus globerulus])	sp|C0ZYM6|RECA_RHOE4(Protein RecA OS=Rhodococcus erythropolis (strain PR4 / NBRC 100887) OX=234621 GN=recA PE=3 SV=1)	novel_gene
N6G92_RS26945	5.1554	2.36608	2.81e-19	7.23e-18	yes	up	N6G92_RS26945	AAA family ATPase	5820471	5819338	-	COG0714(R:General function prediction only)	COG0714(MoxR-like ATPase)	POORLY CHARACTERIZED							PF07728.18(AAA_5:AAA domain (dynein-related subfamily)); PF07726.15(AAA_3:ATPase family associated with various cellular activities (AAA)); PF20030.3(bpMoxR:MoxR domain in the MoxR-vWA-beta-propeller ternary systems)	GO:0016887(molecular_function:ATPase activity); GO:0005524(molecular_function:ATP binding)	GO:0005488;GO:0003824	WP_083056335.1(MULTISPECIES: AAA family ATPase [Rhodococcus] >MBW0284136.1 ATPase [Rhodococcus sp. FH8] >MBX9149793.1 AAA family ATPase [Rhodococcus qingshengii] >MCJ0948025.1 AAA family ATPase [Rhodococcus sp. ARC_M8] >MCZ9630905.1 AAA family ATPase [Rhodococcus sp. BH5] >ORC27391.1 ATPase [Rhodococcus qingshengii])	sp|P33348|YEHL_ECOLI(Uncharacterized protein YehL OS=Escherichia coli (strain K12) OX=83333 GN=yehL PE=1 SV=2)	ref_gene
N6G92_RS10540	5.84456	2.54709	3.14e-19	8.05e-18	yes	up	N6G92_RS10540	PH domain-containing protein	2291936	2292502	+	COG3428(S:Function unknown)	COG3428(Uncharacterized membrane protein YdbT, contains bPH2 (bacterial pleckstrin homology) domain)	POORLY CHARACTERIZED							PF03703.18(bPH_2:Bacterial PH domain)	GO:0016020(cellular_component:membrane)	GO:0110165	WP_003941034.1(MULTISPECIES: PH domain-containing protein [Rhodococcus] >MBT2272340.1 PH domain-containing protein [Rhodococcus qingshengii] >OCC19185.1 hypothetical protein AS590_24415 [Prescottella equi] >ANQ73058.1 hypothetical protein AOT96_21035 [Rhodococcus sp. 008] >ARE33716.1 hypothetical protein A0W34_10525 [Rhodococcus sp. BH4] >AUS31564.1 hypothetical protein C1M55_10855 [Rhodococcus q…		ref_gene
N6G92_RS01645	4.31309	2.10872	3.43e-19	8.74e-18	yes	up	dcm	DNA (cytosine-5-)-methyltransferase	362579	361434	-	COG0270(L:Replication, recombination and repair)	COG0270(DNA-cytosine methylase)	INFORMATION STORAGE AND PROCESSING	K00558	dcm	DNA (cytosine-5)-methyltransferase 1 [EC:2.1.1.37]	map00270(Cysteine and methionine metabolism); map05206(MicroRNAs in cancer)	Metabolism;Human Diseases	Amino acid metabolism;Cancer: overview	PF00145.21(DNA_methylase:C-5 cytosine-specific DNA methylase)			WP_030535749.1(MULTISPECIES: DNA (cytosine-5-)-methyltransferase [Rhodococcus] >MBQ7809022.1 DNA (cytosine-5-)-methyltransferase [Rhodococcus sp. (in: high G+C Gram-positive bacteria)] >MBQ9057378.1 DNA (cytosine-5-)-methyltransferase [Rhodococcus sp. (in: high G+C Gram-positive bacteria)] >MBT9293674.1 DNA (cytosine-5-)-methyltransferase [Rhodococcus sp. GOMB7] >MBW4817348.1 DNA (cytosine-5-)-me…	sp|O34680|YDIP_BACSU(Type II methyltransferase M2.BsuMI OS=Bacillus subtilis (strain 168) OX=224308 GN=ydiP PE=1 SV=1)	ref_gene
novel0086	4.12233	2.04346	3.71e-19	9.42e-18	yes	up	-	Uncharacterised protein [Mycobacteroides abscessus subsp. abscessus]	4153324	4153621	+	COG1012(I:Lipid transport and metabolism)	COG1012(Acyl-CoA reductase or other NAD-dependent aldehyde dehydrogenase)	METABOLISM	K00140	mmsA	malonate-semialdehyde dehydrogenase (acetylating) / methylmalonate-semialdehyde dehydrogenase [EC:1.2.1.18 1.2.1.27]	map00280(Valine, leucine and isoleucine degradation); map00640(Propanoate metabolism); map00410(beta-Alanine metabolism); map00562(Inositol phosphate metabolism)	Metabolism;Metabolism;Metabolism;Metabolism	Amino acid metabolism;Carbohydrate metabolism;Metabolism of other amino acids;Carbohydrate metabolism				WP_218680185.1(CoA-acylating methylmalonate-semialdehyde dehydrogenase [Rhodococcus qingshengii])	sp|Q9I702|BAUC_PSEAE(Malonate-semialdehyde dehydrogenase OS=Pseudomonas aeruginosa (strain ATCC 15692 / DSM 22644 / CIP 104116 / JCM 14847 / LMG 12228 / 1C / PRS 101 / PAO1) OX=208964 GN=bauC PE=2 SV=1)	novel_gene
N6G92_RS24815	4.00537	2.00194	3.75e-19	9.5e-18	yes	up	N6G92_RS24815	hypothetical protein	5389417	5389914	+											GO:0016020(cellular_component:membrane)	GO:0110165	WP_003940625.1(MULTISPECIES: hypothetical protein [Rhodococcus] >MBT2273543.1 hypothetical protein [Rhodococcus qingshengii] >MBT9298285.1 complement resistance protein TraT [Rhodococcus sp. GOMB7] >MBW0283750.1 hypothetical protein [Rhodococcus sp. FH8] >MBW0293413.1 hypothetical protein [Rhodococcus sp. MH15] >MCE4161455.1 hypothetical protein [Rhodococcus sp. Ni2] >MCJ0898984.1 complement resi…		ref_gene
N6G92_RS13780	0.23419	-2.09425	4.17e-19	1.05e-17	yes	down	pdxS	pyridoxal 5'-phosphate synthase lyase subunit PdxS	2972279	2973187	+	COG0214(H:Coenzyme transport and metabolism)	COG0214(Pyridoxal 5'-phosphate synthase subunit PdxS)	METABOLISM	K06215	pdxS	pyridoxal 5'-phosphate synthase pdxS subunit [EC:4.3.3.6]	map00750(Vitamin B6 metabolism)	Metabolism	Metabolism of cofactors and vitamins	PF01680.21(SOR_SNZ:SOR/SNZ family); PF05690.18(ThiG:Thiazole biosynthesis protein ThiG); PF01207.21(Dus:Dihydrouridine synthase (Dus))	GO:0036381(molecular_function:pyridoxal 5'-phosphate synthase (glutamine hydrolysing) activity); GO:0042823(biological_process:pyridoxal phosphate biosynthetic process)	GO:0009987;GO:0003824;GO:0008152	WP_153211212.1(MULTISPECIES: pyridoxal 5'-phosphate synthase lyase subunit PdxS [Rhodococcus])	sp|Q5YTD8|PDXS_NOCFA(Pyridoxal 5'-phosphate synthase subunit PdxS OS=Nocardia farcinica (strain IFM 10152) OX=247156 GN=pdxS PE=3 SV=1)	ref_gene
N6G92_RS13535	0.166309	-2.58806	4.4e-19	1.1e-17	yes	down	N6G92_RS13535	glycosyltransferase family 87 protein	2924972	2923689	-				K16647	aftC	arabinofuranan 3-O-arabinosyltransferase [EC:2.4.2.47]	map00572(Arabinogalactan biosynthesis - Mycobacterium); map00571(Lipoarabinomannan (LAM) biosynthesis)	Metabolism;Metabolism	Glycan biosynthesis and metabolism;Glycan biosynthesis and metabolism	PF09594.14(GT87:Glycosyltransferase family 87)	GO:0016758(molecular_function:transferase activity, transferring hexosyl groups); GO:0005886(cellular_component:plasma membrane)	GO:0003824;GO:0110165	WP_261259395.1(glycosyltransferase family 87 protein [Rhodococcus qingshengii] >UXF70000.1 DUF2029 domain-containing protein [Rhodococcus qingshengii])	sp|A0QW28|AFTC_MYCS2(Alpha-(1->3)-arabinofuranosyltransferase OS=Mycolicibacterium smegmatis (strain ATCC 700084 / mc(2)155) OX=246196 GN=aftC PE=1 SV=1)	ref_gene							GT87	polyprenol-P-Man: alpha-1,2-mannosyltransferase (EC 2.4.1.-)	GT	Glycosyl Transferases
N6G92_RS20835	4.19152	2.06747	6.57e-19	1.64e-17	yes	up	N6G92_RS20835	AraC family transcriptional regulator	4574551	4573727	-	COG2207(K:Transcription)	COG2207(AraC-type DNA-binding domain and AraC-containing proteins)	INFORMATION STORAGE AND PROCESSING							PF12833.11(HTH_18:Helix-turn-helix domain); PF00165.27(HTH_AraC:Bacterial regulatory helix-turn-helix proteins, AraC family); PF02311.23(AraC_binding:AraC-like ligand binding domain)	GO:0003700(molecular_function:transcription factor activity, sequence-specific DNA binding); GO:0043565(molecular_function:sequence-specific DNA binding); GO:0006351(biological_process:transcription, DNA-templated)	GO:0005488;GO:0140110;GO:0009987;GO:0008152	WP_007729004.1(MULTISPECIES: AraC family transcriptional regulator [Rhodococcus] >EME23839.1 AraC family transcriptional regulator [Rhodococcus qingshengii BKS 20-40] >KLN70671.1 AraC family transcriptional regulator [Rhodococcus erythropolis] >MBP2524359.1 AraC-like DNA-binding protein/quercetin dioxygenase-like cupin family protein [Rhodococcus sp. PvP104] >MCJ0945093.1 AraC family transcriptio…	sp|P76241|NIMR_ECOLI(HTH-type transcriptional regulator NimR OS=Escherichia coli (strain K12) OX=83333 GN=nimR PE=2 SV=1)	ref_gene
N6G92_RS19530	4.99759	2.32123	7.95e-19	1.98e-17	yes	up	N6G92_RS19530	ABC transporter ATP-binding protein	4289162	4291060	+	COG1132(V:Defense mechanisms)	COG1132(ABC-type multidrug transport system, ATPase and permease component)	CELLULAR PROCESSES AND SIGNALING							PF00664.27(ABC_membrane:ABC transporter transmembrane region); PF00005.31(ABC_tran:ABC transporter); PF02463.23(SMC_N:RecF/RecN/SMC N terminal domain); PF13401.10(AAA_22:AAA domain); PF13191.10(AAA_16:AAA ATPase domain)	GO:0016020(cellular_component:membrane); GO:0140359(molecular_function:ABC-type transmembrane transporter activity); GO:0016887(molecular_function:ATPase activity); GO:0005524(molecular_function:ATP binding)	GO:0005488;GO:0140657;GO:0005215;GO:0003824;GO:0110165	WP_054831899.1(MULTISPECIES: ABC transporter ATP-binding protein [Rhodococcus] >UXF65576.1 ABC transporter ATP-binding protein/permease [Rhodococcus qingshengii])	sp|P71082|YGAD_BACSU(Putative multidrug export ATP-binding/permease protein YgaD OS=Bacillus subtilis (strain 168) OX=224308 GN=ygaD PE=3 SV=2)	ref_gene	ARO:3000024	PatA is an ABC transporter of Streptococcus pneumoniae that interacts with PatB to confer fluoroquinolone resistance.	fluoroquinolone antibiotic	antibiotic efflux	ATP-binding cassette (ABC) antibiotic efflux pump	patA					VFG013249(gb|WP_011271803)	LOS (VF0044)	Major immunogen; LOS phosphorylcholine (ChoP) may influence invasion via interaction with PAF receptor and stimulates of inflammatory signals; LPS phase variation is characterized by the spontaneous loss and gain of oligosaccharide structures present in the outer core. the phase variable expression of LPS biosynthesis genes promotes evasion of antigen-specific host immune defences and allow colon…	Immune modulation
N6G92_RS06710	4.69748	2.23189	8.67e-19	2.15e-17	yes	up	grpE	nucleotide exchange factor GrpE	1464901	1465497	+	COG0576(O:Posttranslational modification, protein turnover, chaperones)	COG0576(Molecular chaperone GrpE (heat shock protein HSP-70))	CELLULAR PROCESSES AND SIGNALING	K03687		molecular chaperone GrpE				PF01025.23(GrpE:GrpE)	GO:0005737(cellular_component:cytoplasm); GO:0006457(biological_process:protein folding); GO:0051087(molecular_function:chaperone binding); GO:0000774(molecular_function:adenyl-nucleotide exchange factor activity); GO:0042803(molecular_function:protein homodimerization activity)	GO:0005488;GO:0098772;GO:0009987;GO:0110165	WP_003944430.1(MULTISPECIES: nucleotide exchange factor GrpE [Rhodococcus] >MBP2521311.1 molecular chaperone GrpE [Rhodococcus sp. PvP104] >MBT2275836.1 nucleotide exchange factor GrpE [Rhodococcus qingshengii] >MBT9294707.1 nucleotide exchange factor GrpE [Rhodococcus sp. GOMB7] >MBW0285116.1 molecular chaperone [Rhodococcus sp. FH8] >MBW0289899.1 molecular chaperone [Rhodococcus sp. MH15] >MCE4…	sp|Q73T78|GRPE_MYCPA(Protein GrpE OS=Mycolicibacterium paratuberculosis (strain ATCC BAA-968 / K-10) OX=262316 GN=grpE PE=3 SV=1)	ref_gene
N6G92_RS07640	0.161083	-2.63413	9.48e-19	2.33e-17	yes	down	N6G92_RS07640	alpha/beta hydrolase family protein	1654381	1653332	-	COG0627(V:Defense mechanisms)	COG0627(S-formylglutathione hydrolase FrmB)	CELLULAR PROCESSES AND SIGNALING	K18851	fbp	diacylglycerol O-acyltransferase / trehalose O-mycolyltransferase [EC:2.3.1.20 2.3.1.122]	map00572(Arabinogalactan biosynthesis - Mycobacterium); map00561(Glycerolipid metabolism)	Metabolism;Metabolism	Glycan biosynthesis and metabolism;Lipid metabolism	PF00756.24(Esterase:Putative esterase)			WP_007733735.1(MULTISPECIES: alpha/beta hydrolase family protein [Rhodococcus] >MBT2272847.1 esterase family protein [Rhodococcus qingshengii] >MYV27014.1 esterase family protein [Rhodococcus erythropolis] >OCC22101.1 esterase [Prescottella equi] >AGT91331.1 mycolyltransferase [Rhodococcus erythropolis CCM2595] >ANQ72568.1 esterase [Rhodococcus sp. 008])	sp|P0C1D7|CSP1_CORML(Protein PS1 OS=Corynebacterium melassecola OX=41643 GN=csp1 PE=4 SV=1)	ref_gene							CE1	acetyl xylan esterase (EC 3.1.1.72); cinnamoyl esterase (EC 3.1.1.-); feruloyl esterase (EC 3.1.1.73); carboxylesterase (EC 3.1.1.1); S-formylglutathione hydrolase (EC 3.1.2.12); diacylglycerol O-acyltransferase (EC 2.3.1.20); trehalose 6-O-mycolyltransferase (EC 2.3.1.122)	CE	Carbohydrate Esterases	VFG008447(gb|YP_005362331)	Antigen 85 (VF0311)	Mycolyltransferase activity that transfer long-chain mycolic acids to trehalose derivatives (i.e., cord factor, a toxic glycolipid consisting of two mycolic acid molecules linked to trehalose by the hydroxyl groups of carbons 6 and 6' --> trehalose 6,6'-dimycolate (TDM), is an important immunomodulatory component of the cell wall), pivotal for the biosynthesis of the mycobacterial cell wall and f…	Adherence
N6G92_RS22625	5.51601	2.46363	9.48e-19	2.33e-17	yes	up	N6G92_RS22625	PucR family transcriptional regulator	4933604	4931934	-	COG2508(K:Transcription)	COG2508(DNA-binding transcriptional regulator, PucR/PutR family)	INFORMATION STORAGE AND PROCESSING							PF13556.10(HTH_30:PucR C-terminal helix-turn-helix domain); PF17853.5(GGDEF_2:GGDEF-like domain); PF02954.23(HTH_8:Bacterial regulatory protein, Fis family)			WP_054188898.1(MULTISPECIES: PucR family transcriptional regulator [Rhodococcus] >MBP2524721.1 DNA-binding PucR family transcriptional regulator [Rhodococcus sp. PvP104] >MBW0283321.1 PucR family transcriptional regulator [Rhodococcus sp. FH8] >KPH15817.1 PucR family transcriptional regulator [Rhodococcus sp. ADH] >MBX9147667.1 PucR family transcriptional regulator [Rhodococcus qingshengii] >MDA3…	sp|P71073|ADER_BACSU(DNA-binding transcriptional activator AdeR OS=Bacillus subtilis (strain 168) OX=224308 GN=adeR PE=1 SV=2)	ref_gene
N6G92_RS09875	16.4911	4.04362	9.66e-19	2.37e-17	yes	up	N6G92_RS09875	hypothetical protein	2153696	2154043	+													WP_007727425.1(MULTISPECIES: hypothetical protein [Rhodococcus] >ERB53764.1 hypothetical protein N806_21765 [Rhodococcus sp. P27] >MBT2272071.1 hypothetical protein [Rhodococcus qingshengii] >MCD2154544.1 hypothetical protein [Rhodococcus cerastii] >MYV28837.1 hypothetical protein [Rhodococcus erythropolis] >OCC21584.1 hypothetical protein AS590_18705 [Prescottella equi])		ref_gene
N6G92_RS10985	5.05765	2.33847	9.74e-19	2.37e-17	yes	up	N6G92_RS10985	mycoredoxin	2384315	2384058	-	COG0695(O:Posttranslational modification, protein turnover, chaperones)	COG0695(Glutaredoxin)	CELLULAR PROCESSES AND SIGNALING	K18917	mrx1	mycoredoxin [EC:1.20.4.3]				PF00462.28(Glutaredoxin:Glutaredoxin); PF13098.10(Thioredoxin_2:Thioredoxin-like domain)	GO:0016491(molecular_function:oxidoreductase activity)	GO:0003824	WP_228118117.1(MULTISPECIES: mycoredoxin [Rhodococcus])	sp|P9WN16|Y3198_MYCTO(Putative glutaredoxin MT3292 OS=Mycobacterium tuberculosis (strain CDC 1551 / Oshkosh) OX=83331 GN=MT3292 PE=4 SV=1)	ref_gene
N6G92_RS13745	7.58811	2.92374	1.2e-18	2.93e-17	yes	up	N6G92_RS13745	TIGR02611 family protein	2965154	2965564	+										PF09656.14(PGPGW:Putative transmembrane protein (PGPGW))	GO:0016020(cellular_component:membrane)	GO:0110165	WP_030536868.1(MULTISPECIES: TIGR02611 family protein [Rhodococcus] >ARE37248.1 hypothetical protein A0W34_13775 [Rhodococcus sp. BH4] >MBW0288397.1 hypothetical protein [Rhodococcus sp. FH8] >OCC20149.1 hypothetical protein AS590_27685 [Prescottella equi] >ANQ75232.1 hypothetical protein AOT96_24665 [Rhodococcus sp. 008] >KPH16693.1 hypothetical protein AN948_26075 [Rhodococcus sp. ADH])		ref_gene
N6G92_RS01075	0.186554	-2.42233	1.8e-18	4.36e-17	yes	down	N6G92_RS01075	alpha/beta hydrolase family protein	239046	240056	+	COG0627(V:Defense mechanisms)	COG0627(S-formylglutathione hydrolase FrmB)	CELLULAR PROCESSES AND SIGNALING	K18851	fbp	diacylglycerol O-acyltransferase / trehalose O-mycolyltransferase [EC:2.3.1.20 2.3.1.122]	map00572(Arabinogalactan biosynthesis - Mycobacterium); map00561(Glycerolipid metabolism)	Metabolism;Metabolism	Glycan biosynthesis and metabolism;Lipid metabolism	PF00756.24(Esterase:Putative esterase)	GO:0016746(molecular_function:transferase activity, transferring acyl groups)	GO:0003824	WP_007731818.1(MULTISPECIES: alpha/beta hydrolase family protein [Rhodococcus] >MBT2273091.1 esterase family protein [Rhodococcus qingshengii] >OCC21192.1 mycolyltransferase [Prescottella equi] >ANQ71445.1 mycolyltransferase [Rhodococcus sp. 008] >ARE32109.1 mycolyltransferase [Rhodococcus sp. BH4] >AUS29848.1 esterase family protein [Rhodococcus qingshengii])	sp|Q05862|A85C_MYCLE(Diacylglycerol acyltransferase/mycolyltransferase Ag85C OS=Mycobacterium leprae (strain TN) OX=272631 GN=fbpC PE=3 SV=1)	ref_gene							CE1	acetyl xylan esterase (EC 3.1.1.72); cinnamoyl esterase (EC 3.1.1.-); feruloyl esterase (EC 3.1.1.73); carboxylesterase (EC 3.1.1.1); S-formylglutathione hydrolase (EC 3.1.2.12); diacylglycerol O-acyltransferase (EC 2.3.1.20); trehalose 6-O-mycolyltransferase (EC 2.3.1.122)	CE	Carbohydrate Esterases	VFG008172(gb|WP_011742299)	Antigen 85 (VF0311)	Mycolyltransferase activity that transfer long-chain mycolic acids to trehalose derivatives (i.e., cord factor, a toxic glycolipid consisting of two mycolic acid molecules linked to trehalose by the hydroxyl groups of carbons 6 and 6' --> trehalose 6,6'-dimycolate (TDM), is an important immunomodulatory component of the cell wall), pivotal for the biosynthesis of the mycobacterial cell wall and f…	Adherence
N6G92_RS04875	4.06951	2.02486	2.28e-18	5.49e-17	yes	up	N6G92_RS04875	ABC transporter substrate-binding protein	1074155	1072533	-	COG0747(E:Amino acid transport and metabolism)	COG0747(ABC-type transport system, periplasmic component)	METABOLISM	K02035		peptide/nickel transport system substrate-binding protein	map02024(Quorum sensing)	Cellular Processes	Cellular community - prokaryotes	PF00496.26(SBP_bac_5:Bacterial extracellular solute-binding proteins, family 5 Middle)	GO:0043190(cellular_component:ATP-binding cassette (ABC) transporter complex); GO:0055085(biological_process:transmembrane transport); GO:0042597(cellular_component:periplasmic space)	GO:0009987;GO:0051179;GO:0032991;GO:0110165	WP_261257649.1(ABC transporter substrate-binding protein [Rhodococcus qingshengii] >UXF68378.1 ABC transporter substrate-binding protein [Rhodococcus qingshengii])	sp|P06109|XP55_STRLI(Protein XP55 OS=Streptomyces lividans OX=1916 GN=xp55 PE=3 SV=1)	ref_gene											VFG006785(gb|WP_011702965)	Oligopeptide-binding protein oppA (VF0786)	-	Nutritional/Metabolic factor
N6G92_RS17455	11.0388	3.46452	2.46e-18	5.91e-17	yes	up	N6G92_RS17455	sugar ABC transporter permease	3828130	3827180	-	COG1175(G:Carbohydrate transport and metabolism)	COG1175(ABC-type sugar transport system, permease component)	METABOLISM	K10228	smoF	polyol transport system permease protein	map02010(ABC transporters)	Environmental Information Processing	Membrane transport	PF00528.26(BPD_transp_1:Binding-protein-dependent transport system inner membrane component)	GO:0055085(biological_process:transmembrane transport); GO:0005886(cellular_component:plasma membrane)	GO:0009987;GO:0051179;GO:0110165	WP_019748978.1(MULTISPECIES: sugar ABC transporter permease [Rhodococcus] >MBT2276084.1 sugar ABC transporter permease [Rhodococcus qingshengii] >MCD2155641.1 sugar ABC transporter permease [Rhodococcus cerastii] >MYV28098.1 ABC transporter permease subunit [Rhodococcus erythropolis] >OCC17662.1 sugar ABC transporter permease [Prescottella equi] >AGT93236.1 ABC transporter permease [Rhodococcus e…	sp|P55602|Y4OQ_SINFN(Probable ABC transporter permease protein y4oQ OS=Sinorhizobium fredii (strain NBRC 101917 / NGR234) OX=394 GN=NGR_a02190 PE=3 SV=1)	ref_gene											VFG030572(gb|WP_085975495)	Trehalose-recycling ABC transporter (VF0842)	-	Nutritional/Metabolic factor
N6G92_RS22470	4.27438	2.09572	2.96e-18	7.08e-17	yes	up	N6G92_RS22470	AraC family transcriptional regulator	4904023	4905033	+	COG2207(K:Transcription)	COG2207(AraC-type DNA-binding domain and AraC-containing proteins)	INFORMATION STORAGE AND PROCESSING							PF12625.11(Arabinose_bd:Arabinose-binding domain of AraC transcription regulator, N-term); PF12833.11(HTH_18:Helix-turn-helix domain); PF00165.27(HTH_AraC:Bacterial regulatory helix-turn-helix proteins, AraC family)	GO:0003700(molecular_function:transcription factor activity, sequence-specific DNA binding); GO:0043565(molecular_function:sequence-specific DNA binding); GO:0006351(biological_process:transcription, DNA-templated)	GO:0005488;GO:0140110;GO:0009987;GO:0008152	WP_030535335.1(MULTISPECIES: AraC family transcriptional regulator [Rhodococcus] >MYV25957.1 helix-turn-helix domain-containing protein [Rhodococcus erythropolis] >OCC20481.1 AraC family transcriptional regulator [Prescottella equi] >ANQ70034.1 AraC family transcriptional regulator [Rhodococcus sp. 008] >KDQ03924.1 AraC family transcriptional regulator [Rhodococcus qingshengii] >KZL33757.1 AraC f…	sp|P72171|ORUR_PSEAE(Ornithine utilization regulator OS=Pseudomonas aeruginosa (strain ATCC 15692 / DSM 22644 / CIP 104116 / JCM 14847 / LMG 12228 / 1C / PRS 101 / PAO1) OX=208964 GN=oruR PE=4 SV=1)	ref_gene
N6G92_RS21290	4.64436	2.21548	3.58e-18	8.53e-17	yes	up	N6G92_RS21290	FAD:protein FMN transferase	4663026	4662214	-	COG1477(H:Coenzyme transport and metabolism); COG1477(O:Posttranslational modification, protein turnover, chaperones)	COG1477(FAD:protein FMN transferase ApbE); COG1477(FAD:protein FMN transferase ApbE)	METABOLISM;CELLULAR PROCESSES AND SIGNALING	K03734	apbE	FAD:protein FMN transferase [EC:2.7.1.180]				PF02424.19(ApbE:ApbE family)	GO:0016740(molecular_function:transferase activity); GO:0046872(molecular_function:metal ion binding)	GO:0003824;GO:0005488	WP_064443898.1(MULTISPECIES: FAD:protein FMN transferase [Rhodococcus] >UUE23729.1 FAD:protein FMN transferase [Rhodococcus qingshengii] >UXF65903.1 FAD:protein FMN transferase [Rhodococcus qingshengii])		ref_gene
novel0021	5.70525	2.51229	3.65e-18	8.66e-17	yes	up	-	MULTISPECIES: hypothetical protein [Rhodococcus]	1288507	1288016	-	COG0628(R:General function prediction only)	COG0628(Predicted PurR-regulated permease PerM)	POORLY CHARACTERIZED										WP_003945874.1(MULTISPECIES: hypothetical protein [Rhodococcus] >MBT2276145.1 hypothetical protein [Rhodococcus qingshengii] >MYV26660.1 hypothetical protein [Rhodococcus erythropolis] >OCC17979.1 hypothetical protein AS590_06925 [Prescottella equi] >REK80684.1 hypothetical protein DVG80_14900 [Rhodococcus erythropolis] >ARE32900.1 hypothetical protein A0W34_05780 [Rhodococcus sp. BH4])		novel_gene
N6G92_RS11360	7.04128	2.81584	4.35e-18	1.03e-16	yes	up	nrdH	glutaredoxin-like protein NrdH	2459470	2459700	+	COG0695(O:Posttranslational modification, protein turnover, chaperones)	COG0695(Glutaredoxin)	CELLULAR PROCESSES AND SIGNALING	K06191	nrdH	glutaredoxin-like protein NrdH				PF00462.28(Glutaredoxin:Glutaredoxin)	GO:0045454(biological_process:cell redox homeostasis)	GO:0042592	WP_003944717.1(MULTISPECIES: glutaredoxin-like protein NrdH [Rhodococcus] >MBT2269900.1 glutaredoxin-like protein NrdH [Rhodococcus qingshengii] >MYV30669.1 glutaredoxin-like protein NrdH [Rhodococcus erythropolis] >OCC19320.1 NrdH-redoxin [Prescottella equi] >ANQ73307.1 NrdH-redoxin [Rhodococcus sp. 008] >ARE33848.1 NrdH-redoxin [Rhodococcus sp. BH4])	sp|Q56108|NRDH_SALTY(Glutaredoxin-like protein NrdH OS=Salmonella typhimurium (strain LT2 / SGSC1412 / ATCC 700720) OX=99287 GN=nrdH PE=3 SV=1)	ref_gene
N6G92_RS20955	0.225145	-2.15108	4.81e-18	1.13e-16	yes	down	N6G92_RS20955	BCCT family transporter	4602231	4600597	-	COG1292(M:Cell wall/membrane/envelope biogenesis)	COG1292(Choline-glycine betaine transporter)	CELLULAR PROCESSES AND SIGNALING							PF02028.21(BCCT:BCCT, betaine/carnitine/choline family transporter)	GO:0071705(biological_process:nitrogen compound transport); GO:0022857(molecular_function:transmembrane transporter activity); GO:0005886(cellular_component:plasma membrane)	GO:0005215;GO:0051179;GO:0110165	WP_003946258.1(MULTISPECIES: BCCT family transporter [Rhodococcus] >MBT2274390.1 BCCT family transporter [Rhodococcus qingshengii] >MYV26250.1 BCCT family transporter [Rhodococcus erythropolis] >OCC20732.1 choline transporter [Prescottella equi] >ANQ69769.1 choline transporter [Rhodococcus sp. 008] >ARE35474.1 choline transporter [Rhodococcus sp. BH4])	sp|P54582|BETP_CORGL(Glycine betaine transporter BetP OS=Corynebacterium glutamicum (strain ATCC 13032 / DSM 20300 / BCRC 11384 / JCM 1318 / LMG 3730 / NCIMB 10025) OX=196627 GN=betP PE=1 SV=1)	ref_gene
N6G92_RS02320	3.86568	1.95072	5.73e-18	1.34e-16	yes	up	N6G92_RS02320	LLM class F420-dependent oxidoreductase	505397	506386	+	COG2141(H:Coenzyme transport and metabolism); COG2141(R:General function prediction only)	COG2141(Flavin-dependent oxidoreductase, luciferase family (includes alkanesulfonate monooxygenase SsuD and methylene tetrahydromethanopterin reductase)); COG2141(Flavin-dependent oxidoreductase, luciferase family (includes alkanesulfonate monooxygenase SsuD and methylene tetrahydromethanopterin reductase))	METABOLISM;POORLY CHARACTERIZED							PF00296.24(Bac_luciferase:Luciferase-like monooxygenase)	GO:0016705(molecular_function:oxidoreductase activity, acting on paired donors, with incorporation or reduction of molecular oxygen)	GO:0003824	WP_007732341.1(MULTISPECIES: LLM class F420-dependent oxidoreductase [Rhodococcus] >MBT2274347.1 LLM class F420-dependent oxidoreductase [Rhodococcus qingshengii] >MYV30133.1 TIGR03557 family F420-dependent LLM class oxidoreductase [Rhodococcus erythropolis] >ANQ74926.1 LLM class F420-dependent oxidoreductase [Rhodococcus sp. 008] >ARE36945.1 LLM class F420-dependent oxidoreductase [Rhodococcus s…	sp|E8NCH3|FGD_MICTS(F420-dependent glucose-6-phosphate dehydrogenase OS=Microbacterium testaceum (strain StLB037) OX=979556 GN=fgd PE=3 SV=1)	ref_gene											VFG024785(gb|WP_008262659)	PDIM (VF0309)	Play a mainly structural role in providing a stable base for the insertion of other lipid and also play a role as a fluidity modifier, whose function could be to modulate cell wall viscosity;PDIM is crucial for infection by masking pathogen-associated molecular patterns (PAMP) of the cell wall from the innate immune system	Immune modulation
N6G92_RS10930	5.50313	2.46025	6.68e-18	1.56e-16	yes	up	N6G92_RS10930	hypothetical protein	2370769	2370002	-										PF21790.1(OGG:Putative 8-oxoguanine DNA glycosylase OGG-like protein)			WP_003942311.1(MULTISPECIES: hypothetical protein [Rhodococcus] >MCD2154756.1 hypothetical protein [Rhodococcus cerastii] >OCC19250.1 hypothetical protein AS590_24800 [Prescottella equi] >AGT91983.1 hypothetical protein O5Y_10580 [Rhodococcus erythropolis CCM2595] >AKD97182.1 hypothetical protein XU06_10805 [Rhodococcus erythropolis] >ALU71698.1 hypothetical protein H351_21795 [Rhodococcus erythr…		ref_gene
novel0107	5.53552	2.46872	7.21e-18	1.68e-16	yes	up	-	hypothetical protein [Rhodococcus sp. IC4_135]	5120261	5119839	-	COG2072(P:Inorganic ion transport and metabolism)	COG2072(Predicted flavoprotein CzcO associated with the cation diffusion facilitator CzcD)	METABOLISM	K10215	ethA	monooxygenase [EC:1.14.13.-]	map00627(Aminobenzoate degradation)	Metabolism	Xenobiotics biodegradation and metabolism				RYG87820.1(NAD(P)/FAD-dependent oxidoreductase, partial [Alphaproteobacteria bacterium])	sp|Q88J44|BVMO_PSEPK(Baeyer-Villiger monooxygenase OS=Pseudomonas putida (strain ATCC 47054 / DSM 6125 / CFBP 8728 / NCIMB 11950 / KT2440) OX=160488 GN=PP_2805 PE=1 SV=1)	novel_gene
N6G92_RS07125	0.266589	-1.90731	7.83e-18	1.81e-16	yes	down	N6G92_RS07125	PLP-dependent aminotransferase family protein	1542873	1544348	+	COG1167(K:Transcription); COG1167(E:Amino acid transport and metabolism)	COG1167(DNA-binding transcriptional regulator, MocR family, contains an aminotransferase domain); COG1167(DNA-binding transcriptional regulator, MocR family, contains an aminotransferase domain)	INFORMATION STORAGE AND PROCESSING;METABOLISM							PF00155.25(Aminotran_1_2:Aminotransferase class I and II); PF00392.25(GntR:Bacterial regulatory proteins, gntR family)	GO:0003700(molecular_function:transcription factor activity, sequence-specific DNA binding); GO:0008483(molecular_function:transaminase activity); GO:0003677(molecular_function:DNA binding); GO:0006351(biological_process:transcription, DNA-templated); GO:0030170(molecular_function:pyridoxal phosphate binding)	GO:0005488;GO:0140110;GO:0009987;GO:0003824;GO:0008152	WP_019749471.1(MULTISPECIES: PLP-dependent aminotransferase family protein [Rhodococcus] >MCD2153551.1 PLP-dependent aminotransferase family protein [Rhodococcus cerastii] >AGT91222.1 GntR family transcriptional regulator [Rhodococcus erythropolis CCM2595] >AKD96543.1 DeoR faimly transcriptional regulator [Rhodococcus erythropolis] >ALU72441.1 DeoR faimly transcriptional regulator [Rhodococcus er…	sp|P96681|YDFD_BACSU(Uncharacterized HTH-type transcriptional regulator YdfD OS=Bacillus subtilis (strain 168) OX=224308 GN=ydfD PE=3 SV=1)	ref_gene
N6G92_RS17450	6.97663	2.80253	8.99e-18	2.08e-16	yes	up	N6G92_RS17450	carbohydrate ABC transporter permease	3827180	3826314	-	COG0395(G:Carbohydrate transport and metabolism)	COG0395(ABC-type glycerol-3-phosphate transport system, permease component)	METABOLISM	K10229	smoG	polyol transport system permease protein	map02010(ABC transporters)	Environmental Information Processing	Membrane transport	PF00528.26(BPD_transp_1:Binding-protein-dependent transport system inner membrane component)	GO:0055085(biological_process:transmembrane transport); GO:0005886(cellular_component:plasma membrane)	GO:0009987;GO:0051179;GO:0110165	WP_261254142.1(carbohydrate ABC transporter permease [Rhodococcus qingshengii] >UXF65201.1 carbohydrate ABC transporter permease [Rhodococcus qingshengii])	sp|P55603|Y4OR_SINFN(Probable ABC transporter permease protein y4oR OS=Sinorhizobium fredii (strain NBRC 101917 / NGR234) OX=394 GN=NGR_a02180 PE=3 SV=1)	ref_gene											VFG030630(gb|WP_011779762)	Trehalose-recycling ABC transporter (VF0842)	-	Nutritional/Metabolic factor
sRNA0412	56.8119	5.82812	1.04e-17	2.39e-16	yes	up
N6G92_RS29120	5.50754	2.46141	1.05e-17	2.4e-16	yes	up	N6G92_RS29120	cation transporter	6300832	6301743	+	COG3965(P:Inorganic ion transport and metabolism)	COG3965(Predicted Co/Zn/Cd cation transporter, cation efflux family)	METABOLISM							PF01545.25(Cation_efflux:Cation efflux family)	GO:0016020(cellular_component:membrane); GO:0008324(molecular_function:cation transmembrane transporter activity)	GO:0005215;GO:0110165	WP_221742448.1(cation transporter [Rhodococcus qingshengii] >MBX9150411.1 cation transporter [Rhodococcus qingshengii] >UXF67398.1 cation transporter [Rhodococcus qingshengii])		ref_gene
N6G92_RS28395	3.9921	1.99715	1.49e-17	3.4e-16	yes	up	N6G92_RS28395	Hsp20/alpha crystallin family protein	6129273	6129734	+	COG0071(O:Posttranslational modification, protein turnover, chaperones)	COG0071(Small heat shock protein IbpA, HSP20 family)	CELLULAR PROCESSES AND SIGNALING	K13993		HSP20 family protein	map04141(Protein processing in endoplasmic reticulum)	Genetic Information Processing	Folding, sorting and degradation	PF00011.25(HSP20:Hsp20/alpha crystallin family); PF17886.5(ArsA_HSP20:HSP20-like domain found in ArsA)			WP_042448063.1(MULTISPECIES: Hsp20/alpha crystallin family protein [Rhodococcus] >AUS34901.1 Hsp20/alpha crystallin family protein [Rhodococcus qingshengii] >MBQ7805965.1 Hsp20/alpha crystallin family protein [Rhodococcus sp. (in: high G+C Gram-positive bacteria)] >MBS3693718.1 Hsp20/alpha crystallin family protein [Rhodococcus qingshengii] >MBW4817781.1 Hsp20/alpha crystallin family protein [Rho…	sp|P46731|18K2_MYCAV(18 kDa antigen 2 OS=Mycobacterium avium OX=1764 PE=3 SV=1)	ref_gene											VFG023892(gb|WP_013470893)	HspX (VF0301)	ATP-independent chaperone, associated with stationary phase, induced under RNI stress and is an immunodominant antigen that is necessary for survival in macrophages. This protein can stabilize cell structure during long-term survival and permit the bacilli to survive within the low-oxygen environment of the granuloma.	Stress survival
novel0028	194.887	7.60649	1.54e-17	3.5e-16	yes	up	-	Pyridine nucleotide-disulphide oxidoreductase, partial [Rhodococcus qingshengii]	1557732	1557614	-											GO:0004324(molecular_function:ferredoxin-NADP+ reductase activity)	GO:0003824	SCC66415.1(Pyridine nucleotide-disulphide oxidoreductase, partial [Rhodococcus qingshengii])		novel_gene
N6G92_RS17825	0.240034	-2.05869	1.58e-17	3.58e-16	yes	down	N6G92_RS17825	glycoside hydrolase family 15 protein	3899610	3901568	+	COG3387(G:Carbohydrate transport and metabolism)	COG3387(Glucoamylase (glucan-1,4-alpha-glucosidase), GH15 family)	METABOLISM	K22934		alpha,alpha-trehalase [EC:3.2.1.28]	map00500(Starch and sucrose metabolism)	Metabolism	Carbohydrate metabolism	PF00723.25(Glyco_hydro_15:Glycosyl hydrolases family 15); PF19291.3(TREH_N:Trehalase-like, N-terminal)	GO:0004555(molecular_function:alpha,alpha-trehalase activity); GO:0005975(biological_process:carbohydrate metabolic process); GO:0016787(molecular_function:hydrolase activity)	GO:0003824;GO:0008152	WP_003944557.1(MULTISPECIES: glycoside hydrolase family 15 protein [Rhodococcus] >ERB52008.1 glycosyl hydrolase family 15 [Rhodococcus sp. P27] >MBT2270911.1 glycoside hydrolase family 15 protein [Rhodococcus qingshengii] >MCD2155710.1 glycoside hydrolase family 15 protein [Rhodococcus cerastii] >MYV28177.1 glycosyl hydrolase family 15 [Rhodococcus erythropolis] >AGT93310.1 hypothetical protein O…	sp|A0R0W9|TREH_MYCS2(Trehalase OS=Mycolicibacterium smegmatis (strain ATCC 700084 / mc(2)155) OX=246196 GN=MSMEG_4535 PE=1 SV=1)	ref_gene							GH15	glucoamylase (EC 3.2.1.3); glucodextranase (EC 3.2.1.70); alpha,alpha-trehalase (EC 3.2.1.28); dextran dextrinase (EC 2.4.1.2)	GH	Glycoside Hydrolases
N6G92_RS05980	0.243247	-2.0395	1.73e-17	3.91e-16	yes	down	ctaD	cytochrome c oxidase subunit I	1314327	1312585	-	COG0843(C:Energy production and conversion)	COG0843(Heme/copper-type cytochrome/quinol oxidase, subunit 1)	METABOLISM	K02274	coxA	cytochrome c oxidase subunit I [EC:7.1.1.9]	map00190(Oxidative phosphorylation)	Metabolism	Energy metabolism	PF00115.24(COX1:Cytochrome C and Quinol oxidase polypeptide I)	GO:0004129(molecular_function:cytochrome-c oxidase activity); GO:0020037(molecular_function:heme binding); GO:0015990(biological_process:electron transport coupled proton transport); GO:0005886(cellular_component:plasma membrane); GO:0070469(cellular_component:respiratory chain); GO:0046872(molecular_function:metal ion binding); GO:0006119(biological_process:oxidative phosphorylation)	GO:0005488;GO:0005215;GO:0003824;GO:0008152;GO:0051179;GO:0110165;GO:0009987	WP_007726434.1(MULTISPECIES: cytochrome c oxidase subunit I [Rhodococcus] >MBT9294544.1 cytochrome c oxidase subunit I [Rhodococcus sp. GOMB7] >MBW0284975.1 cytochrome ubiquinol oxidase subunit I [Rhodococcus sp. FH8] >MCE4163580.1 cytochrome c oxidase subunit I [Rhodococcus sp. Ni2] >MYV26688.1 cytochrome c oxidase subunit I [Rhodococcus erythropolis] >OCC17957.1 cytochrome ubiquinol oxidase sub…	sp|Q5YRP8|COX1A_NOCFA(Probable cytochrome c oxidase subunit 1-alpha OS=Nocardia farcinica (strain IFM 10152) OX=247156 GN=ctaD1 PE=3 SV=1)	ref_gene
N6G92_RS19080	4.03315	2.01191	1.86e-17	4.18e-16	yes	up	N6G92_RS19080	alpha-ketoacid dehydrogenase subunit beta	4178494	4179471	+	COG0022(C:Energy production and conversion)	COG0022(Pyruvate/2-oxoglutarate/acetoin dehydrogenase complex, dehydrogenase (E1) component, beta subunit)	METABOLISM	K00167	bkdA2	2-oxoisovalerate dehydrogenase E1 component subunit beta [EC:1.2.4.4]	map00785(Lipoic acid metabolism); map00640(Propanoate metabolism); map00280(Valine, leucine and isoleucine degradation)	Metabolism;Metabolism;Metabolism	Metabolism of cofactors and vitamins;Carbohydrate metabolism;Amino acid metabolism	PF02780.24(Transketolase_C:Transketolase, C-terminal domain); PF02779.28(Transket_pyr:Transketolase, pyrimidine binding domain)	GO:0003824(molecular_function:catalytic activity); GO:0000287(molecular_function:magnesium ion binding)	GO:0003824;GO:0005488	WP_007726108.1(MULTISPECIES: alpha-ketoacid dehydrogenase subunit beta [Rhodococcus] >KLN70939.1 2-oxoisovalerate dehydrogenase [Rhodococcus erythropolis] >ARE35143.1 2-oxoisovalerate dehydrogenase [Rhodococcus sp. BH4] >EME25636.1 branched-chain alpha-keto acid dehydrogenase E1 beta subunit [Rhodococcus qingshengii BKS 20-40] >MBP1053236.1 alpha-ketoacid dehydrogenase subunit beta [Rhodococcus q…	sp|Q6ABX8|ODPB_LEIXX(Pyruvate dehydrogenase E1 component subunit beta OS=Leifsonia xyli subsp. xyli (strain CTCB07) OX=281090 GN=pdhB PE=3 SV=1)	ref_gene											VFG016506(gb|WP_020002786)	PDH-B (VF0878)	-	Adherence
N6G92_RS17465	7.6861	2.94225	2.01e-17	4.51e-16	yes	up	N6G92_RS17465	sugar-binding transcriptional regulator	3830541	3829543	-	COG2390(K:Transcription)	COG2390(DNA-binding transcriptional regulator LsrR, DeoR family)	INFORMATION STORAGE AND PROCESSING	K05346	deoR	deoxyribonucleoside regulator				PF04198.17(Sugar-bind:Putative sugar-binding domain); PF12802.11(MarR_2:MarR family); PF13384.10(HTH_23:Homeodomain-like domain); PF08281.16(Sigma70_r4_2:Sigma-70, region 4); PF13518.10(HTH_28:Helix-turn-helix domain); PF13545.10(HTH_Crp_2:Crp-like helix-turn-helix domain); PF04545.20(Sigma70_r4:Sigma-70, region 4); PF01047.26(MarR:MarR family); PF13412.10(HTH_24:Winged helix-turn-helix DNA-bindi…	GO:0003700(molecular_function:transcription factor activity, sequence-specific DNA binding); GO:0030246(molecular_function:carbohydrate binding)	GO:0005488;GO:0140110	WP_261254145.1(sugar-binding transcriptional regulator [Rhodococcus qingshengii] >UXF65204.1 sugar-binding transcriptional regulator [Rhodococcus qingshengii])	sp|P39140|DEOR_BACSU(Deoxyribonucleoside regulator OS=Bacillus subtilis (strain 168) OX=224308 GN=deoR PE=1 SV=1)	ref_gene
N6G92_RS21845	3.53608	1.82215	2.05e-17	4.57e-16	yes	up	N6G92_RS21845	DUF5313 family protein	4777102	4776683	-										PF17240.6(DUF5313:Family of unknown function (DUF5313))	GO:0016020(cellular_component:membrane)	GO:0110165	WP_042451127.1(MULTISPECIES: DUF5313 family protein [Rhodococcus] >ANQ69923.1 hypothetical protein AOT96_02935 [Rhodococcus sp. 008] >KPH15972.1 hypothetical protein AN948_31530 [Rhodococcus sp. ADH] >MBT2269984.1 DUF5313 family protein [Rhodococcus qingshengii] >MCD2153162.1 DUF5313 domain-containing protein [Rhodococcus cerastii] >NHE66599.1 DUF5313 domain-containing protein [Rhodococcus sp. D-…	sp|P0DMQ8|Y2742_MYCTU(Uncharacterized protein Rv2742A OS=Mycobacterium tuberculosis (strain ATCC 25618 / H37Rv) OX=83332 GN=Rv2742A PE=1 SV=1)	ref_gene
N6G92_RS09880	10.7257	3.42299	2.11e-17	4.7e-16	yes	up	N6G92_RS09880	glucose 1-dehydrogenase	2154058	2154828	+	COG1028(I:Lipid transport and metabolism)	COG1028(NAD(P)-dependent dehydrogenase, short-chain alcohol dehydrogenase family)	METABOLISM							PF13561.10(adh_short_C2:Enoyl-(Acyl carrier protein) reductase); PF00106.29(adh_short:short chain dehydrogenase); PF08659.14(KR:KR domain)	GO:0047936(molecular_function:glucose 1-dehydrogenase [NAD(P)] activity); GO:0016491(molecular_function:oxidoreductase activity)	GO:0003824	WP_003940866.1(MULTISPECIES: glucose 1-dehydrogenase [Rhodococcus] >OCC21583.1 oxidoreductase [Prescottella equi] >ANQ72944.1 oxidoreductase [Rhodococcus sp. 008] >AZI61437.1 glucose 1-dehydrogenase [Rhodococcus sp. NJ-530] >EEN89364.1 oxidoreductase, short chain dehydrogenase/reductase family protein [Rhodococcus erythropolis SK121] >EME24971.1 oxidoreductase [Rhodococcus qingshengii BKS 20-40])	sp|P39640|BACC_BACSU(Dihydroanticapsin 7-dehydrogenase OS=Bacillus subtilis (strain 168) OX=224308 GN=bacC PE=1 SV=2)	ref_gene											VFG038840(gb|WP_005300916)	Polar flagella (VF0473)	Necessary for motility, adhesion and invasion; glycosylation of the flagellin may play a role in provoking a proinflammatory response	Motility
[truncated: 1,238 more rows]

## Sheet: Table S7
Table S7 mycothiol-related genes detected in strain PM1
start	stop	strand	function	nucleotide_sequence	aa_sequence
1738069	1738566	+	Uncharacterized protein Rv0487/MT0505 clustered with mycothiol biosynthesis gene	atgagcagcatttcggacaccatcgagcaggccctcaccgagcgtgaactcgacttcaccagaaaagacgacgcgcatttcatcgtcgaacttcccggtgaacacaaactcaagacgtcgactctgctcaccgttggcaatcacggtgtgcgggtcgaggccttcgtgtgccgcaaggtggacgagaacttcgaaggcgtctacaagttcctgctcaagcgcaaccgccgtctgtacggggtggcgtacacactcgacaaggtcggggacatctacctggtcggcaagatcgcggagcatgccgtgaccggcgatgaactcgaccgagtgctcggtcaggttctcgaagccgccgacggcgatttcaacgtcatcctcgaactcggcttctcctcgtcc…	MSSISDTIEQALTERELDFTRKDDAHFIVELPGEHKLKTSTLLTVGNHGVRVEAFVCRKVDENFEGVYKFLLKRNRRLYGVAYTLDKVGDIYLVGKIAEHAVTGDELDRVLGQVLEAADGDFNVILELGFSSSIKREWAWRVSRGESLANLEPFKHLIEEEPAQS
[truncated: 8 more rows]
